# Supplementary material for: Gene expression profiling unveils the temporal dynamics of CIGB-300-regulated transcriptome in AML cell lines
Source: BMC Genomics. 2023 Jul 4;24:373. doi: 10.1186/s12864-023-09472-5 (PMC10318747; doi:10.1186/s12864-023-09472-5)
Supplement: Supplementary file 2 — Additional file 2: Table S2. DEGs for the treatment groups comparisons (p< 0.01;|FC|>=1.5). In independent sheets we have HL-60 vs Untreated control 30min & 3h, and OCI-AML3 vs Untreated control 30min & 3h. Column order: # number of gene, Gene SYMBOL, Fold Change, P value, adjusted (adj) P value, ENTREZ ID, Gene Name. [file 12864_2023_9472_MOESM2_ESM.xlsx]

## Sheet: HL-60 30min vs Control
DEGs for the treatment groups comparison HL-60 vs Untreated control 30min (p< 0.01;|FC|>=1.5).Column order: # number of gene, Gene SYMBOL, Fold Change, P value, adjusted (adj) P value, ENTREZ ID, Gene Name
#	SYMBOL	Fold Change	P.Value	adj.P.Val	ENTREZ ID	Gene Name
1	NR4A3	36.7976	2.45875e-12	5.15378e-09	8013	nuclear receptor subfamily 4, group A, member 3
2	EGR2	29.9576	4.06061e-17	8.51144e-13	1959	early growth response 2
3	CCL3	23.7215	3.7517e-12	7.14903e-09	6348	chemokine (C-C motif) ligand 3
4	CCL3L3	22.3635	6.42866e-14	2.24585e-10	414062	chemokine (C-C motif) ligand 3-like 3
5	CCL4L2	21.6011	1.91357e-13	4.45671e-10	9560	chemokine (C-C motif) ligand 4-like 2
6	EGR3	21.1276	1.63433e-13	4.45671e-10	1960	early growth response 3
7	NR4A1	10.6446	6.24135e-14	2.24585e-10	3164	nuclear receptor subfamily 4, group A, member 1
8	EGR1	8.76275	2.76701e-11	4.46148e-08	1958	early growth response 1
9	CCL2	7.62866	5.66795e-14	2.24585e-10	6347	chemokine (C-C motif) ligand 2
10	CD69	6.76972	7.98002e-09	8.36346e-06	969	CD69 molecule
11	GPR18	6.70145	1.99621e-15	2.09213e-11	2841	G protein-coupled receptor 18
12	TNF	6.21055	1.04685e-11	1.82859e-08	7124	tumor necrosis factor
13	PMAIP1	5.29888	1.10225e-10	1.6503e-07	5366	phorbol-12-myristate-13-acetate-induced protein 1
14	IL1RN	4.52921	2.77233e-08	2.35198e-05	3557	interleukin 1 receptor antagonist
15	NFKBID	4.13461	1.76998e-13	4.45671e-10	84807	nuclear factor of kappa light polypeptide gene enhancer in B-cells inhibitor, delta
16	NR4A2	3.48663	8.35965e-07	0.000500647	4929	nuclear receptor subfamily 4, group A, member 2
17	CXCL8	3.45189	1.75143e-08	1.66871e-05	3576	chemokine (C-X-C motif) ligand 8
18	ARHGAP12	2.96326	7.60272e-08	5.69145e-05	94134	Rho GTPase activating protein 12
19	HBEGF	2.68463	1.50446e-06	0.00082987	1839	heparin-binding EGF-like growth factor
20	FOS	2.6537	9.2845e-07	0.00054059	2353	FBJ murine osteosarcoma viral oncogene homolog
21	BTG2	2.57326	3.13117e-10	4.3755e-07	7832	BTG family, member 2
22	HCAR3	2.57316	7.2499e-06	0.00361822	8843	hydroxycarboxylic acid receptor 3
23	NCOA7	2.50388	1.397e-06	0.000791418	135112	nuclear receptor coactivator 7
24	DUSP2	2.45205	2.80518e-08	2.35198e-05	1844	dual specificity phosphatase 2
25	TCN1	2.37417	0.000521592	0.109645	6947	transcobalamin I (vitamin B12 binding protein, R binder family)
26	ARRDC3	2.36444	0.000914931	0.152205	57561	arrestin domain containing 3
27	F3	2.34986	4.72201e-06	0.0025379	2152	coagulation factor III (thromboplastin, tissue factor)
28	DLX2	2.34801	1.05092e-09	1.2238e-06	1746	distal-less homeobox 2
29	GADD45B	2.34317	3.5386e-10	4.63579e-07	4616	growth arrest and DNA-damage-inducible, beta
30	PTGER4	2.33483	3.16833e-09	3.49534e-06	5734	prostaglandin E receptor 4 (subtype EP4)
31	NFKBIA	2.27468	1.93366e-08	1.76223e-05	4792	nuclear factor of kappa light polypeptide gene enhancer in B-cells inhibitor, alpha
32	JUNB	2.25733	2.3649e-07	0.000159905	3726	jun B proto-oncogene
33	ZFP36	2.24424	4.48677e-10	5.53219e-07	7538	ZFP36 ring finger protein
34	IER3	2.20835	6.65857e-06	0.00340415	8870	immediate early response 3
35	CSRNP1	2.20609	3.48604e-08	2.81042e-05	64651	cysteine-serine-rich nuclear protein 1
36	TNNT1	2.13488	0.00112675	0.172916	7138	troponin T type 1 (skeletal, slow)
37	ABCC1	2.12333	0.00231522	0.276849	4363	ATP binding cassette subfamily C member 1
38	C3AR1	2.06985	0.000330854	0.0788071	719	complement component 3a receptor 1
39	FOSB	2.0519	6.97446e-05	0.0247783	2354	FBJ murine osteosarcoma viral oncogene homolog B
40	MAP3K8	2.04744	0.000858295	0.146266	1326	mitogen-activated protein kinase kinase kinase 8
41	FAM198B	1.99504	7.75144e-06	0.00368578	51313	family with sequence similarity 198, member B
42	C16orf46	1.99077	0.000277929	0.0701889	123775	chromosome 16 open reading frame 46
43	KHDRBS3	1.97394	0.000508036	0.108663	10656	KH domain containing, RNA binding, signal transduction associated 3
44	FCAR	1.94623	1.37172e-05	0.00575051	2204	Fc fragment of IgA receptor
45	GBP2	1.94285	0.00641159	0.42262	2634	guanylate binding protein 2, interferon-inducible
46	MMP14	1.90436	0.00208486	0.257064	4323	matrix metallopeptidase 14 (membrane-inserted)
47	RGS2	1.88284	4.37183e-05	0.0163639	5997	regulator of G-protein signaling 2
48	GLDC	1.87743	0.000327182	0.0788071	2731	glycine dehydrogenase (decarboxylating)
49	TAGAP	1.84814	1.43578e-07	0.000100318	117289	T-cell activation RhoGTPase activating protein
50	HSBP1L1	1.83807	0.000207801	0.057312	440498	heat shock factor binding protein 1-like 1
51	EMP1	1.82862	0.00635936	0.421252	2012	epithelial membrane protein 1
52	JUN	1.81039	1.12506e-05	0.00512659	3725	jun proto-oncogene
53	OR7D4	1.79173	0.00628057	0.421252	125958	olfactory receptor, family 7, subfamily D, member 4
54	FILIP1L	1.79108	0.00146266	0.210526	11259	filamin A interacting protein 1-like
55	EGR4	1.76883	0.000267467	0.0683705	1961	early growth response 4
56	SLC2A3	1.76747	1.60313e-08	1.60015e-05	6515	solute carrier family 2 (facilitated glucose transporter), member 3
57	ZNF34	1.76667	7.7151e-05	0.0258604	80778	zinc finger protein 34
58	CMTM2	1.75305	0.0016666	0.225377	146225	CKLF-like MARVEL transmembrane domain containing 2
59	FUBP3	1.74699	0.00581772	0.407844	8939	far upstream element binding protein 3
60	BHLHE41	1.7356	0.00591688	0.409119	79365	basic helix-loop-helix family, member e41
61	CXorf21	1.7178	2.71343e-07	0.000172352	80231	chromosome X open reading frame 21
62	MAGEB6	1.71589	0.00146638	0.210526	158809	MAGE family member B6
63	FAM213A	1.71343	0.00665493	0.430537	84293	family with sequence similarity 213, member A
64	SGK1	1.71307	0.00505072	0.400771	6446	serum/glucocorticoid regulated kinase 1
65	SLC40A1	1.70036	0.00187982	0.245434	30061	solute carrier family 40 (iron-regulated transporter), member 1
66	TMEM31	1.69351	0.00189456	0.245434	203562	transmembrane protein 31
67	SGTB	1.68551	0.00176487	0.235627	54557	small glutamine-rich tetratricopeptide repeat (TPR)-containing, beta
68	MCL1	1.67308	7.88433e-08	5.69874e-05	4170	myeloid cell leukemia 1
69	RHOH	1.66939	0.00454737	0.385592	399	ras homolog family member H
70	TP73	1.6633	0.00340766	0.344167	7161	tumor protein p73
71	PRR25	1.6624	0.000214886	0.0584965	388199	proline rich 25
72	IER2	1.66046	3.73727e-07	0.000230403	9592	immediate early response 2
73	CD3E	1.65653	0.00208462	0.257064	916	CD3e molecule, epsilon (CD3-TCR complex)
74	PTF1A	1.64729	0.000987663	0.160484	256297	pancreas specific transcription factor, 1a
75	TNFAIP6	1.64681	0.00366769	0.347867	7130	tumor necrosis factor, alpha-induced protein 6
76	ZNF217	1.6452	7.01861e-08	5.44878e-05	7764	zinc finger protein 217
77	PLPP7	1.64507	0.000281626	0.0702758	84814	phospholipid phosphatase 7 (inactive)
78	RGPD2	1.64455	0.00544623	0.401387	729857	RANBP2-like and GRIP domain containing 2
79	B4GALNT2	1.64264	0.00942751	0.495263	124872	beta-1,4-N-acetyl-galactosaminyl transferase 2
80	REXO1L2P	1.64065	0.00387415	0.357736	100288527	REX1, RNA exonuclease 1 homolog-like 2, pseudogene
81	TRIB1	1.6388	2.62042e-07	0.000171646	10221	tribbles pseudokinase 1
82	CD83	1.6358	1.28325e-05	0.00567176	9308	CD83 molecule
83	FOSL1	1.62825	7.91279e-06	0.00368578	8061	FOS-like antigen 1
84	TMEM64	1.62608	0.00107408	0.169277	169200	transmembrane protein 64
85	SUCO	1.62369	0.000745793	0.134764	51430	SUN domain containing ossification factor
86	ITPR3	1.62296	0.00584233	0.408204	3710	Inositol 1,4,5-trisphosphate receptor type 3
87	NLRP8	1.62253	0.00251166	0.292129	126205	NLR family, pyrin domain containing 8
88	CCL1	1.60985	0.00510278	0.400771	6346	chemokine (C-C motif) ligand 1
89	PRDM1	1.60946	0.00418809	0.371977	639	PR domain containing 1, with ZNF domain
90	PEG3	1.60939	0.0051448	0.400771	5178	paternally expressed 3
91	TNFSF14	1.60863	1.89865e-05	0.00765339	8740	tumor necrosis factor (ligand) superfamily, member 14
92	NTNG1	1.60583	0.00407789	0.368092	22854	netrin G1
93	SLC2A14	1.59696	0.000346408	0.0815849	144195	solute carrier family 2 (facilitated glucose transporter), member 14
94	DUX4L7	1.58216	0.00467628	0.385903	653543	double homeobox 4 like 7
95	PPP1R3F	1.57953	0.00578722	0.407067	89801	protein phosphatase 1, regulatory subunit 3F
96	KBTBD8	1.57451	0.000402241	0.0896955	84541	kelch repeat and BTB (POZ) domain containing 8
97	LINC01343	1.57308	0.00109794	0.171746	339442	long intergenic non-protein coding RNA 1343
98	IPCEF1	1.57179	0.000463194	0.100093	26034	interaction protein for cytohesin exchange factors 1
99	IL23A	1.56445	0.00461799	0.385592	51561	interleukin 23, alpha subunit p19
100	TP53TG3B	1.56444	0.00975038	0.504984	729355	TP53 target 3B
101	BAMBI	1.56147	0.00326351	0.336977	25805	BMP and activin membrane-bound inhibitor
102	PROP1	1.55931	0.00827788	0.474557	5626	PROP paired-like homeobox 1
103	GPAT2	1.55769	0.000131263	0.0413508	150763	glycerol-3-phosphate acyltransferase 2, mitochondrial
104	KSR2	1.55742	0.00656628	0.429487	283455	kinase suppressor of ras 2
105	SNPH	1.55483	0.0011267	0.172916	9751	syntaphilin
106	EFCAB1	1.55333	0.000148173	0.0454696	79645	EF-hand calcium binding domain 1
107	PENK	1.55297	0.00304022	0.322849	5179	proenkephalin
108	EXD2	1.55149	0.00991116	0.504984	55218	exonuclease 3-5 domain containing 2
109	SIK1	1.54132	0.00537393	0.401387	150094	salt-inducible kinase 1
110	C9orf147	1.54112	0.00431935	0.378479	100133204	Transcript Identified by AceView, Entrez Gene ID(s) 100133204
111	KRTAP9-3	1.53803	0.00621791	0.419079	83900	keratin associated protein 9-3
112	SRF	1.53483	0.00879383	0.480019	6722	Serum response factor
113	TCP11L2	1.52999	0.00552444	0.403477	255394	t-complex 11, testis-specific-like 2
114	EVI2A	1.52757	7.7953e-06	0.00368578	2123	ecotropic viral integration site 2A
115	WFDC10B	1.5247	0.000709801	0.13051	280664	WAP four-disulfide core domain 10B
116	SGK223	1.52014	0.00422645	0.3738	157285	homolog of rat pragma of Rnd2
117	OSBPL11	1.5187	0.00365126	0.347867	114885	oxysterol binding protein-like 11
118	BIRC2	1.51181	0.00452191	0.385592	329	baculoviral IAP repeat containing 2
119	PLK3	1.50034	0.0045308	0.385592	1263	polo-like kinase 3
120	WDR54	-1.50203	0.00283189	0.310781	84058	WD repeat domain 54
121	CCDC83	-1.50208	0.000382525	0.0862161	220047	coiled-coil domain containing 83
122	HYAL1	-1.50495	0.00336112	0.342914	3373	hyaluronoglucosaminidase 1
123	DPH6	-1.50511	0.00477601	0.389533	89978	diphthamine biosynthesis 6
124	TMEM120A	-1.50656	0.00257876	0.295374	83862	transmembrane protein 120A
125	ETV2	-1.50771	0.00708315	0.450565	2116	ets variant 2
126	SORCS2	-1.50866	0.00179892	0.238652	57537	sortilin-related VPS10 domain containing receptor 2
127	FAM159A	-1.52067	0.00978213	0.504984	348378	family with sequence similarity 159, member A
128	FRMPD2B	-1.52881	0.00159322	0.219707	728798	FERM and PDZ domain containing 2B, pseudogene
129	ARHGEF5	-1.53052	0.00159121	0.219707	7984	Rho guanine nucleotide exchange factor 5
130	CHRNA3	-1.53326	0.00552312	0.403477	1136	cholinergic receptor, nicotinic alpha 3
131	PAQR4	-1.53407	0.00022164	0.0595616	124222	progestin and adipoQ receptor family member IV
132	ZNF713	-1.54231	0.0087119	0.478698	349075	zinc finger protein 713
133	ZNF615	-1.54861	0.00128662	0.191269	284370	zinc finger protein 615
134	AMT	-1.55785	0.000922896	0.152321	275	aminomethyltransferase
135	LDOC1	-1.55922	0.000758952	0.135421	23641	leucine zipper, down-regulated in cancer 1
136	PRKCQ	-1.56443	0.0030061	0.322849	5588	protein kinase C, theta
137	PTK7	-1.56583	0.00654176	0.429487	5754	protein tyrosine kinase 7 (inactive)
138	LIPT2	-1.57869	0.00355031	0.347867	387787	lipoyl(octanoyl) transferase 2 (putative)
139	EPHB1	-1.57888	0.00403618	0.367789	2047	EPH receptor B1
140	COL27A1	-1.58462	0.0077529	0.462315	85301	collagen, type XXVII, alpha 1
141	GRIP1	-1.58543	0.0027468	0.304634	23426	glutamate receptor interacting protein 1
142	ZNF697	-1.58716	0.00512297	0.400771	90874	zinc finger protein 697
143	GALNT12	-1.58732	0.00392772	0.359515	79695	polypeptide N-acetylgalactosaminyltransferase 12
144	BHLHE22	-1.59488	0.00197749	0.247425	27319	basic helix-loop-helix family, member e22
145	LGALS3	-1.59692	0.00832536	0.475498	3958	lectin, galactoside-binding, soluble, 3
146	KCNJ6	-1.60299	0.000300627	0.0741347	3763	potassium channel, inwardly rectifying subfamily J, member 6
147	LILRB3	-1.61181	0.00606994	0.414436	11025	leukocyte immunoglobulin-like receptor, subfamily B (with TM and ITIM domains), member 3
148	AARS2	-1.6161	0.00465969	0.385903	57505	alanyl-tRNA synthetase 2, mitochondrial
149	SCNN1G	-1.62044	0.00411499	0.368608	6340	sodium channel, non voltage gated 1 gamma subunit
150	PGAM2	-1.62246	0.00768922	0.460496	5224	phosphoglycerate mutase 2 (muscle)
151	IL12RB1	-1.62486	0.000132174	0.0413508	3594	interleukin 12 receptor, beta 1
152	DNAJC9	-1.62663	0.00895628	0.485097	23234	DnaJ (Hsp40) homolog, subfamily C, member 9
153	TRAPPC4	-1.63539	0.00456587	0.385592	51399	trafficking protein particle complex 4
154	DIRAS1	-1.63733	0.00103065	0.164912	148252	DIRAS family, GTP-binding RAS-like 1
155	CPNE7	-1.65771	0.00379378	0.355137	27132	copine VII
156	PECR	-1.65839	0.00520659	0.400771	55825	peroxisomal trans-2-enoyl-CoA reductase
157	SH2D1A	-1.66536	0.00532601	0.401387	4068	SH2 domain containing 1A
158	DDIT4	-1.67389	0.000970385	0.158908	54541	DNA damage inducible transcript 4
159	FERMT2	-1.67541	0.0011887	0.180554	10979	fermitin family member 2
160	TMEM234	-1.68036	0.00285042	0.310784	56063	transmembrane protein 234
161	VN1R2	-1.68627	0.000159497	0.0464335	317701	vomeronasal 1 receptor 2
162	NAP1L5	-1.68716	0.00736426	0.453869	266812	nucleosome assembly protein 1-like 5
163	ADAD2	-1.71403	0.00060108	0.11775	161931	adenosine deaminase domain containing 2
164	SRRM5	-1.71834	0.000162092	0.0465427	100170229	serine/arginine repetitive matrix 5
165	HIST1H2BE	-1.72435	0.00121048	0.181502	8344	H2B clustered histone 6
166	PRAMEF5	-1.73057	6.93199e-05	0.0247783	343068	PRAME family member 5
167	TBX6	-1.74007	0.000424427	0.0936465	6911	T-box 6
168	ABCG1	-1.74244	0.00524788	0.400771	9619	ATP binding cassette subfamily G member 1
169	HTR1D	-1.74815	0.000703612	0.13051	3352	5-hydroxytryptamine (serotonin) receptor 1D, G protein-coupled
170	MAGEA11	-1.75526	0.00132258	0.19523	4110	MAGE family member A11
171	RIPK4	-1.75851	0.000743254	0.134764	54101	receptor-interacting serine-threonine kinase 4
172	C5orf34	-1.76312	0.000787449	0.137548	375444	chromosome 5 open reading frame 34
173	CCDC121	-1.76612	0.00543014	0.401387	79635	coiled-coil domain containing 121
174	SLC22A6	-1.82344	0.000257088	0.0665287	9356	solute carrier family 22 (organic anion transporter), member 6
175	CRYGA	-1.86764	0.00234565	0.276849	1418	crystallin gamma A
176	HERC5	-1.87877	0.00451272	0.385592	51191	HECT and RLD domain containing E3 ubiquitin protein ligase 5
177	TMOD1	-1.88831	0.00755452	0.455029	7111	tropomodulin 1
178	ARMC9	-1.90107	0.00270984	0.303749	80210	armadillo repeat containing 9
179	LPAR1	-1.9024	0.000762353	0.135421	1902	lysophosphatidic acid receptor 1
180	ZNF780A	-1.96317	0.0036009	0.347867	284323	zinc finger protein 780A
181	ZNF512B	-1.96812	0.000249711	0.0654275	57473	zinc finger protein 512B
182	ADM	-1.99839	0.000149678	0.0454696	133	adrenomedullin
183	PHGDH	-2.16714	0.00136817	0.200023	26227	phosphoglycerate dehydrogenase

## Sheet: HL-60 3h vs Control
DEGs for the treatment groups comparison HL-60 vs Untreated control 3h (p< 0.01;|FC|>=1.5).Column order: # number of gene, Gene SYMBOL, Fold Change, P value, adjusted (adj) P value, ENTREZ ID, Gene Name
#	SYMBOL	Fold Change	P.Value	adj.P.Val	ENTREZ ID	Gene Name
1	CCL4L2	165.422	2.37347e-17	1.24376e-13	9560	chemokine (C-C motif) ligand 4-like 2
2	CCL3	59.4833	4.55185e-14	6.81509e-11	6348	chemokine (C-C motif) ligand 3
3	TNFAIP6	45.288	1.0582e-15	3.69682e-12	7130	tumor necrosis factor, alpha-induced protein 6
4	EGR3	41.7086	4.78272e-15	1.11308e-11	1960	early growth response 3
5	CCL3L3	41.2554	2.71163e-15	7.8741e-12	414062	chemokine (C-C motif) ligand 3-like 3
6	CCL2	37.0057	2.04867e-18	2.14711e-14	6347	chemokine (C-C motif) ligand 2
7	CCL1	28.0236	1.12775e-14	2.14898e-11	6346	chemokine (C-C motif) ligand 1
8	CD69	27.2556	9.51578e-13	9.06638e-10	969	CD69 molecule
9	NR4A3	21.2903	3.99198e-11	2.26151e-08	8013	nuclear receptor subfamily 4, group A, member 3
10	CCL20	17.1059	5.02096e-11	2.76959e-08	6364	chemokine (C-C motif) ligand 20
11	EGR2	14.4359	3.00524e-15	7.8741e-12	1959	early growth response 2
12	BTG2	11.4572	2.27057e-17	1.24376e-13	7832	BTG family, member 2
13	PDGFA	10.1331	1.55888e-13	1.92209e-10	5154	platelet-derived growth factor alpha polypeptide
14	IER3	9.99187	4.2248e-13	4.4278e-10	8870	immediate early response 3
15	GPR18	9.38811	1.09504e-16	4.59061e-13	2841	G protein-coupled receptor 18
16	TNF	9.33263	3.31671e-13	3.86231e-10	7124	tumor necrosis factor
17	NFKBIA	7.57302	5.31023e-15	1.11308e-11	4792	nuclear factor of kappa light polypeptide gene enhancer in B-cells inhibitor, alpha
18	DIXDC1	7.53662	5.32179e-14	7.43667e-11	85458	DIX domain containing 1
19	NR4A1	7.4969	1.01166e-12	9.2197e-10	3164	nuclear receptor subfamily 4, group A, member 1
20	EGR1	6.82308	2.11653e-10	9.36907e-08	1958	early growth response 1
21	TRAF1	6.7793	6.6685e-11	3.58406e-08	7185	TNF receptor-associated factor 1
22	NFKB2	6.62921	7.20555e-11	3.77589e-08	4791	nuclear factor of kappa light polypeptide gene enhancer in B-cells 2 (p49/p100)
23	C3AR1	6.55531	1.0045e-09	3.39601e-07	719	complement component 3a receptor 1
24	BIRC3	6.51265	1.50149e-11	1.01525e-08	330	baculoviral IAP repeat containing 3
25	GBP2	6.38939	7.86582e-08	1.36605e-05	2634	guanylate binding protein 2, interferon-inducible
26	CD70	6.08784	4.55606e-09	1.24026e-06	970	CD70 molecule
27	BHLHE41	5.79275	8.90152e-09	2.24735e-06	79365	basic helix-loop-helix family, member e41
28	TNFAIP2	5.20157	6.10519e-14	7.99818e-11	7127	tumor necrosis factor, alpha-induced protein 2
29	IL1RN	5.14697	7.95717e-09	2.05914e-06	3557	interleukin 1 receptor antagonist
30	PMAIP1	5.10066	1.615e-10	7.52266e-08	5366	phorbol-12-myristate-13-acetate-induced protein 1
31	NFKBID	5.01892	1.88616e-14	3.29465e-11	84807	nuclear factor of kappa light polypeptide gene enhancer in B-cells inhibitor, delta
32	RELB	4.80782	1.62331e-09	5.23481e-07	5971	v-rel avian reticuloendotheliosis viral oncogene homolog B
33	TNFAIP8L3	4.74367	1.28989e-08	2.97113e-06	388121	tumor necrosis factor, alpha-induced protein 8-like 3
34	LAX1	4.73082	2.79172e-07	3.95387e-05	54900	lymphocyte transmembrane adaptor 1
35	CXCL8	4.55451	7.26689e-10	2.62623e-07	3576	chemokine (C-X-C motif) ligand 8
36	KITLG	4.50622	6.07436e-05	0.00310548	4254	KIT ligand
37	ICAM1	4.37386	1.33626e-09	4.37647e-07	3383	intercellular adhesion molecule 1
38	CLEC7A	4.33788	4.6899e-05	0.00254407	64581	C-type lectin domain family 7, member A
39	CD83	4.11899	1.24397e-12	1.04299e-09	9308	CD83 molecule
40	BCL3	4.11765	5.87602e-12	4.24714e-09	602	B-cell CLL/lymphoma 3
41	TNFAIP3	4.0905	2.29416e-12	1.84953e-09	7128	tumor necrosis factor, alpha-induced protein 3
42	TCN1	4.01516	2.32232e-06	0.00023403	6947	transcobalamin I (vitamin B12 binding protein, R binder family)
43	CCL5	4.00766	4.00612e-13	4.41959e-10	6352	chemokine (C-C motif) ligand 5
44	TNFSF10	3.93534	4.79054e-12	3.58623e-09	8743	tumor necrosis factor (ligand) superfamily, member 10
45	CECR2	3.93466	4.11134e-07	5.45429e-05	27443	cat eye syndrome chromosome region, candidate 2
46	FCAR	3.92786	3.88171e-10	1.5647e-07	2204	Fc fragment of IgA receptor
47	SPP1	3.90019	0.000105943	0.00466527	6696	secreted phosphoprotein 1
48	EMP1	3.84437	1.84123e-06	0.00019297	2012	epithelial membrane protein 1
49	AQP1	3.71127	1.10009e-07	1.80148e-05	358	aquaporin 1 (Colton blood group)
50	F3	3.66763	1.19611e-08	2.81042e-06	2152	coagulation factor III (thromboplastin, tissue factor)
51	MFSD2A	3.64752	3.72984e-12	2.8956e-09	84879	major facilitator superfamily domain containing 2A
52	LRP12	3.63867	2.19787e-09	6.77492e-07	29967	LDL receptor related protein 12
53	NAB2	3.50564	1.12331e-05	0.000837924	4665	NGFI-A binding protein 2 (EGR1 binding protein 2)
54	OLR1	3.44892	6.19779e-06	0.000528097	4973	oxidized low density lipoprotein (lectin-like) receptor 1
55	SLC2A3	3.43263	4.13927e-14	6.67409e-11	6515	solute carrier family 2 (facilitated glucose transporter), member 3
56	NR4A2	3.39009	1.14201e-06	0.000125328	4929	nuclear receptor subfamily 4, group A, member 2
57	PKIG	3.27771	9.00613e-09	2.24735e-06	11142	protein kinase (cAMP-dependent, catalytic) inhibitor gamma
58	HIVEP1	3.17196	1.17566e-08	2.80034e-06	3096	human immunodeficiency virus type I enhancer binding protein 1
59	PRDM1	3.14284	2.83021e-07	3.98147e-05	639	PR domain containing 1, with ZNF domain
60	PDE4B	3.09183	2.88177e-10	1.23275e-07	5142	phosphodiesterase 4B, cAMP-specific
61	PTGER4	3.0617	3.43376e-11	1.99931e-08	5734	prostaglandin E receptor 4 (subtype EP4)
62	DAPP1	3.01683	5.00427e-06	0.000442593	27071	dual adaptor of phosphotyrosine and 3-phosphoinositides
63	EID3	3.00608	0.000816932	0.021765	493861	EP300 interacting inhibitor of differentiation 3
64	SH2B3	2.9691	1.15821e-11	8.0924e-09	10019	SH2B adaptor protein 3
65	HIC1	2.96611	2.89599e-07	4.03038e-05	3090	hypermethylated in cancer 1
66	CXCR5	2.94733	3.04866e-06	0.000286765	643	chemokine (C-X-C motif) receptor 5
67	IL1RAP	2.9402	1.77897e-10	8.1063e-08	3556	interleukin 1 receptor accessory protein
68	CCRL2	2.93866	0.000106999	0.00470189	9034	chemokine (C-C motif) receptor-like 2
69	GRAMD1B	2.93142	1.67534e-05	0.00115516	57476	GRAM domain containing 1B
70	PIK3R5	2.90207	3.24745e-10	1.36139e-07	23533	phosphoinositide-3-kinase, regulatory subunit 5
71	FLOT1	2.90082	9.80483e-10	3.36916e-07	10211	flotillin 1
72	NCOA7	2.87852	1.92766e-07	2.86565e-05	135112	nuclear receptor coactivator 7
73	KCNK5	2.79349	8.00573e-13	7.99086e-10	8645	potassium channel, two pore domain subfamily K, member 5
74	NRP2	2.78943	1.03039e-06	0.000116118	8828	neuropilin 2
75	JAM2	2.77349	9.96439e-06	0.000767881	58494	junctional adhesion molecule 2
76	MUC1	2.76943	2.16294e-06	0.000219021	4582	mucin 1, cell surface associated
77	DRAM1	2.76102	6.0073e-08	1.11433e-05	55332	DNA-damage regulated autophagy modulator 1
78	KLF10	2.73166	1.18112e-12	1.03156e-09	7071	Kruppel-like factor 10
79	OLFM4	2.69764	4.79713e-05	0.0025849	10562	olfactomedin 4
80	SLC2A14	2.65157	3.14832e-08	6.46979e-06	144195	solute carrier family 2 (facilitated glucose transporter), member 14
81	GPR84	2.65027	1.35151e-07	2.1141e-05	53831	G protein-coupled receptor 84
82	LIMA1	2.60871	2.69859e-11	1.76766e-08	51474	LIM domain and actin binding 1
83	NDRG2	2.6008	0.000666011	0.0188908	57447	NDRG family member 2
84	DUSP2	2.57997	1.20671e-08	2.81042e-06	1844	dual specificity phosphatase 2
85	SMOX	2.56244	4.26315e-09	1.21534e-06	54498	spermine oxidase
86	JUN	2.55767	1.87863e-08	4.14505e-06	3725	jun proto-oncogene
87	OSGIN1	2.55423	0.000135754	0.00570246	29948	oxidative stress induced growth inhibitor 1
88	PTX3	2.5495	7.5218e-06	0.000628145	5806	pentraxin 3, long
89	NDUFA10	2.54793	9.68668e-05	0.00440396	4705	NADH dehydrogenase (ubiquinone) 1 alpha subcomplex, 10, 42kDa
90	SEMA7A	2.53913	4.79637e-05	0.0025849	8482	semaphorin 7A, GPI membrane anchor (John Milton Hagen blood group)
91	SGK1	2.52436	3.17004e-05	0.00188771	6446	serum/glucocorticoid regulated kinase 1
92	IPCEF1	2.49022	7.97854e-08	1.3708e-05	26034	interaction protein for cytohesin exchange factors 1
93	RAB7B	2.48708	1.14845e-10	5.59829e-08	338382	RAB7B, member RAS oncogene family
94	ARRDC3	2.48124	0.000557238	0.0165913	57561	arrestin domain containing 3
95	DLX2	2.45199	4.71773e-10	1.83127e-07	1746	distal-less homeobox 2
96	NIPA1	2.45042	2.91218e-08	6.04378e-06	123606	non imprinted in Prader-Willi/Angelman syndrome 1
97	CXCL10	2.44848	0.000796554	0.021544	3627	chemokine (C-X-C motif) ligand 10
98	ZC3H12A	2.43744	6.87405e-08	1.24213e-05	80149	zinc finger CCCH-type containing 12A
99	SERPINE1	2.41519	0.00126053	0.0292602	5054	serpin peptidase inhibitor, clade E (nexin, plasminogen activator inhibitor type 1), member 1
100	TRGJ1	2.37642	4.2906e-09	1.21534e-06	6968	T cell receptor gamma joining 1
101	IL13RA1	2.37558	0.00011882	0.00507246	3597	interleukin 13 receptor, alpha 1
102	C4orf46	2.37073	3.31299e-11	1.9841e-08	201725	chromosome 4 open reading frame 46
103	DOK2	2.36766	1.06552e-06	0.0001188	9046	docking protein 2
104	METRNL	2.36505	2.16617e-05	0.00140719	284207	meteorin, glial cell differentiation regulator-like
105	CSF1	2.35598	0.000140835	0.0058923	1435	colony stimulating factor 1 (macrophage)
106	RFX3	2.35314	0.00112503	0.026892	5991	regulatory factor X3
107	CDKN1A	2.34946	0.000116686	0.00501201	1026	cyclin-dependent kinase inhibitor 1A (p21, Cip1)
108	BCL2A1	2.31887	1.34408e-10	6.40299e-08	597	BCL2-related protein A1
109	CLC	2.31171	8.35767e-07	9.73251e-05	1178	Charcot-Leyden crystal galectin
110	EGR4	2.28835	3.59917e-06	0.000333815	1961	early growth response 4
111	SLC1A3	2.28375	8.44408e-05	0.00405068	6507	solute carrier family 1 (glial high affinity glutamate transporter), member 3
112	RSPO2	2.27749	0.00308743	0.0524437	340419	R-spondin 2
113	HCAR2	2.26319	8.91589e-05	0.00417122	338442	hydroxycarboxylic acid receptor 2
114	SLA	2.26042	1.58653e-08	3.57584e-06	6503	Src-like-adaptor
115	INHBA	2.25845	0.000462206	0.0147238	3624	inhibin beta A
116	SESN2	2.25616	2.88495e-08	6.04378e-06	83667	sestrin 2
117	NFAT5	2.25159	9.70271e-08	1.62703e-05	10725	nuclear factor of activated T-cells 5, tonicity-responsive
118	TMEM45A	2.24927	0.000164655	0.00670163	55076	transmembrane protein 45A
119	PIM3	2.24081	1.33086e-07	2.09745e-05	415116	Pim-3 proto-oncogene, serine/threonine kinase
120	IL1B	2.23084	1.07782e-08	2.65791e-06	3553	interleukin 1 beta
121	HIVEP3	2.22233	1.45745e-05	0.00104622	59269	human immunodeficiency virus type I enhancer binding protein 3
122	MAP2K3	2.22087	4.04419e-08	7.77709e-06	5606	mitogen-activated protein kinase kinase 3
123	BTG3	2.22055	6.91842e-07	8.38249e-05	10950	BTG family, member 3
124	IL27RA	2.21988	4.97106e-10	1.89452e-07	9466	interleukin 27 receptor, alpha
125	ALAS1	2.21646	7.9837e-11	4.08162e-08	211	5-aminolevulinate synthase 1
126	GPR68	2.21539	4.69708e-05	0.00254407	8111	G protein-coupled receptor 68
127	TFAP2A	2.21339	1.35198e-05	0.000980585	7020	transcription factor AP-2 alpha (activating enhancer binding protein 2 alpha)
128	CYLD	2.20741	5.0221e-08	9.39894e-06	1540	cylindromatosis (turban tumor syndrome)
129	JUND	2.20398	5.0603e-06	0.000445668	3727	jun D proto-oncogene
130	PLPP1	2.1992	1.32709e-07	2.09745e-05	8611	phospholipid phosphatase 1
131	VEGFA	2.19661	3.15654e-09	9.3189e-07	7422	vascular endothelial growth factor A
132	KNDC1	2.19558	0.00836245	0.101151	85442	kinase non-catalytic C-lobe domain containing 1
133	FAM20C	2.18089	5.81879e-05	0.00301154	56975	family with sequence similarity 20, member C
134	SKIL	2.16964	7.85469e-07	9.19789e-05	6498	SKI-like proto-oncogene
135	SLC2A6	2.16514	0.000442922	0.0143202	11182	solute carrier family 2 (facilitated glucose transporter), member 6 [Source:HGNC Symbol
136	ATF3	2.15099	0.00770894	0.0959543	467	activating transcription factor 3
137	NFE2L3	2.13312	0.000110182	0.00481152	9603	nuclear factor, erythroid 2-like 3
138	FAM117A	2.11481	1.57555e-07	2.42832e-05	81558	family with sequence similarity 117, member A
139	RAB8B	2.10987	9.77898e-10	3.36916e-07	51762	RAB8B, member RAS oncogene family
140	CXorf65	2.10788	0.000947423	0.0238785	158830	chromosome X open reading frame 65
141	DUSP16	2.10638	0.000692712	0.0194637	80824	dual specificity phosphatase 16
142	DDX26B	2.10219	1.61221e-05	0.00113022	203522	DEAD/H (Asp-Glu-Ala-Asp/His) box polypeptide 26B
143	TNFRSF9	2.10065	2.36795e-05	0.00149502	3604	tumor necrosis factor receptor superfamily, member 9
144	RARG	2.09776	2.41876e-06	0.000240283	5916	retinoic acid receptor, gamma
145	LACC1	2.08298	6.55107e-06	0.000555939	144811	laccase (multicopper oxidoreductase) domain containing 1
146	DUSP10	2.07969	6.06152e-06	0.00052072	11221	dual specificity phosphatase 10
147	SLC16A3	2.07525	2.3462e-08	5.01823e-06	9123	solute carrier family 16 (monocarboxylate transporter), member 3
148	PSTPIP2	2.07377	2.70845e-05	0.00165516	9050	proline-serine-threonine phosphatase interacting protein 2
149	VSIG4	2.05874	0.00358724	0.0580183	11326	V-set and immunoglobulin domain containing 4
150	IER5	2.05547	5.67065e-07	7.11752e-05	51278	immediate early response 5
151	NABP1	2.05458	2.71265e-06	0.00026324	64859	nucleic acid binding protein 1
152	HIVEP2	2.04378	0.000109741	0.00480225	3097	human immunodeficiency virus type I enhancer binding protein 2
153	HBEGF	2.03983	8.23113e-05	0.00397541	1839	heparin-binding EGF-like growth factor
154	DMXL2	2.03863	2.14549e-10	9.36907e-08	23312	Dmx-like 2
155	CXorf21	2.03747	4.37626e-09	1.2204e-06	80231	chromosome X open reading frame 21
156	PIM2	2.02976	4.42491e-09	1.2204e-06	11040	Pim-2 proto-oncogene, serine/threonine kinase
157	ANKRD28	2.02299	7.54337e-08	1.33997e-05	23243	ankyrin repeat domain 28
158	HMOX1	2.01782	0.000763352	0.0208886	3162	heme oxygenase 1
159	ASB6	2.00887	2.18974e-07	3.20651e-05	140459	ankyrin repeat and SOCS box containing 6
160	CRY1	1.99974	6.71413e-05	0.00333215	1407	cryptochrome circadian clock 1
161	MEX3C	1.99784	1.8768e-06	0.00019572	51320	mex-3 RNA binding family member C
162	KDM6B	1.99635	4.09587e-09	1.19241e-06	23135	lysine (K)-specific demethylase 6B
163	NFKBIE	1.99605	4.8889e-07	6.32569e-05	4794	nuclear factor of kappa light polypeptide gene enhancer in B-cells inhibitor, epsilon
164	RELL1	1.99169	2.25092e-07	3.25389e-05	768211	RELT-like 1
165	OR4E2	1.99136	5.45208e-05	0.0028499	26686	olfactory receptor, family 4, subfamily E, member 2
166	TBC1D8	1.9897	0.000181181	0.00727537	11138	TBC1 domain family, member 8 (with GRAM domain)
167	SQSTM1	1.98897	3.1824e-11	1.96195e-08	8878	sequestosome 1
168	ATXN1	1.98505	0.00458564	0.0676423	6310	ataxin 1
169	ACSL1	1.98257	3.67566e-08	7.30567e-06	2180	acyl-CoA synthetase long-chain family member 1
170	SLC7A11	1.98148	3.55057e-08	7.1561e-06	23657	solute carrier family 7 (anionic amino acid transporter light chain, xc- system), member 11
171	SERTAD1	1.97628	0.00526464	0.0740058	29950	SERTA domain containing 1
172	ADCY10	1.97373	0.000383887	0.0128131	55811	adenylate cyclase 10 (soluble)
173	FCER2	1.9729	4.12816e-05	0.00228107	2208	Fc fragment of IgE, low affinity II, receptor for (CD23)
174	NFE2L2	1.9619	2.10566e-08	4.59758e-06	4780	nuclear factor, erythroid 2-like 2
175	VCAN	1.96004	0.000742184	0.0205535	1462	versican
176	FCGR1B	1.95655	1.01227e-05	0.00077157	2210	Fc fragment of IgG, high affinity Ib, receptor (CD64)
177	RAB3IP	1.94721	4.07314e-07	5.43803e-05	117177	RAB3A interacting protein
178	RPL12	1.94675	0.00311462	0.0527347	6136	ribosomal protein L12
179	NFKB1	1.93774	1.01435e-07	1.68744e-05	4790	nuclear factor of kappa light polypeptide gene enhancer in B-cells 1
180	CFLAR	1.92812	2.11147e-09	6.60576e-07	8837	CASP8 and FADD like apoptosis regulator
181	CCND1	1.92517	6.55347e-07	8.03318e-05	595	cyclin D1
182	PAQR3	1.9234	2.34838e-09	7.03205e-07	152559	progestin and adipoQ receptor family member III
183	CLEC4E	1.91535	0.00546604	0.0757762	26253	C-type lectin domain family 4, member E
184	IFNGR2	1.9102	5.36962e-10	2.00387e-07	3460	interferon gamma receptor 2 (interferon gamma transducer 1)
185	FOSB	1.8972	0.000237206	0.00903223	2354	FBJ murine osteosarcoma viral oncogene homolog B
186	THRAP3	1.89705	0.000588322	0.0172515	9967	thyroid hormone receptor associated protein 3
187	THSD7A	1.88975	0.000485267	0.015244	221981	thrombospondin type 1 domain containing 7A
188	RPS4X	1.88927	0.00936917	0.108048	6191	ribosomal protein S4 X-linked
189	GPR35	1.88412	3.91656e-06	0.000361652	2859	G protein-coupled receptor 35
190	CCDC24	1.88303	0.00208144	0.0407367	149473	coiled-coil domain containing 24
191	PPAN-P2RY11	1.88283	1.09903e-08	2.67871e-06	692312	PPAN-P2RY11 readthrough
192	RNFT2	1.87856	0.000475237	0.0150022	84900	ring finger protein, transmembrane 2
193	ZBTB46	1.87776	0.00420529	0.0637823	140685	zinc finger and BTB domain containing 46
194	FILIP1L	1.87485	0.000757574	0.0207575	11259	filamin A interacting protein 1-like
195	RILPL2	1.87083	1.17316e-09	3.90329e-07	196383	Rab interacting lysosomal protein-like 2
196	CARHSP1	1.8641	3.11516e-05	0.00186563	23589	calcium regulated heat stable protein 1
197	GADD45B	1.86408	4.80468e-08	9.07306e-06	4616	growth arrest and DNA-damage-inducible, beta
198	EMID1	1.8578	0.00863822	0.102937	129080	EMI domain containing 1
199	FOSL1	1.85718	3.19498e-07	4.37269e-05	8061	FOS-like antigen 1
200	FAM57A	1.85545	0.00138508	0.0311157	79850	family with sequence similarity 57, member A
201	COL17A1	1.85436	0.00632268	0.0846836	1308	collagen, type XVII, alpha 1
202	HCAR3	1.85234	0.000757094	0.0207575	8843	hydroxycarboxylic acid receptor 3
203	CDC42EP3	1.85139	1.92035e-07	2.86565e-05	10602	CDC42 effector protein (Rho GTPase binding) 3
204	PLK3	1.8491	0.000110728	0.0048253	1263	polo-like kinase 3
205	PNKD	1.84504	0.000103379	0.0045859	25953	paroxysmal nonkinesigenic dyskinesia
206	PHLDA1	1.84391	2.28883e-05	0.00147166	22822	pleckstrin homology-like domain, family A, member 1
207	ARAP2	1.83473	3.40771e-05	0.00201209	116984	ArfGAP with RhoGAP domain, ankyrin repeat and PH domain 2
208	NECAP1	1.83295	5.45032e-07	6.92389e-05	25977	NECAP endocytosis associated 1
209	NMT2	1.82525	0.000677729	0.0191971	9397	N-myristoyltransferase 2
210	C5AR1	1.82294	2.02297e-05	0.00134684	728	complement component 5a receptor 1
211	RGS2	1.81979	8.12878e-05	0.00394415	5997	regulator of G-protein signaling 2
212	ZNF827	1.8156	0.00181608	0.0375043	152485	zinc finger protein 827
213	JUNB	1.81503	1.50297e-05	0.00107156	3726	jun B proto-oncogene
214	SOBP	1.80935	2.39859e-08	5.07848e-06	55084	sine oculis binding protein homolog
215	SIAH2	1.80827	8.68791e-09	2.22082e-06	6478	siah E3 ubiquitin protein ligase 2
216	GOLGA6D	1.80803	0.00178858	0.0371328	653643	golgin A6 family, member D
217	CRELD2	1.80695	3.13455e-07	4.32259e-05	79174	cysteine rich with EGF-like domains 2
218	PTS	1.80294	0.000112554	0.00487449	5805	6-pyruvoyltetrahydropterin synthase
219	RCN1	1.80226	0.00139818	0.0312111	5954	reticulocalbin 1, EF-hand calcium binding domain
220	CCDC57	1.80182	0.00139128	0.0311235	284001	coiled-coil domain containing 57
221	RHOH	1.79996	0.00157665	0.0336883	399	ras homolog family member H
222	FAM215A	1.7922	0.00192076	0.0387126	23591	family with sequence similarity 215, member A (non-protein coding)
223	CXXC5	1.79008	5.61172e-05	0.00291879	51523	CXXC finger protein 5
224	HP	1.78921	0.0023737	0.0441712	3240	haptoglobin
225	RNF182	1.78525	0.00399303	0.0617241	221687	ring finger protein 182
226	DMWD	1.78055	0.00265658	0.0473911	1762	dystrophia myotonica, WD repeat containing
227	NINJ1	1.7793	6.20795e-08	1.14145e-05	4814	ninjurin 1
228	AHDC1	1.77773	0.00044437	0.0143299	27245	AT hook, DNA binding motif, containing 1
229	POU2F2	1.77734	0.00512934	0.0728429	5452	POU class 2 homeobox 2
230	CLIC4	1.77385	1.25778e-07	2.02802e-05	25932	chloride intracellular channel 4
231	EMILIN2	1.76846	1.36671e-05	0.000987847	84034	elastin microfibril interfacer 2
232	GPR37L1	1.7617	0.00214975	0.0415691	9283	G protein-coupled receptor 37 like 1
233	TNFRSF12A	1.75946	1.83864e-05	0.00125536	51330	tumor necrosis factor receptor superfamily, member 12A
234	LMNB2	1.75776	0.00763094	0.0953799	84823	lamin B2
235	MTF1	1.75525	3.94184e-08	7.65045e-06	4520	metal-regulatory transcription factor 1
236	ATP2B1	1.75445	2.59907e-05	0.00161357	490	ATPase, Ca++ transporting, plasma membrane 1
237	LPIN2	1.75394	5.33194e-07	6.81481e-05	9663	lipin 2
238	NBPF19	1.75154	2.75237e-05	0.00167224	101060226	neuroblastoma breakpoint family, member 19
239	SVIP	1.75135	0.00213786	0.0414922	258010	small VCP/p97-interacting protein
240	LMNA	1.75089	7.21072e-07	8.58773e-05	4000	lamin A/C
241	FABP2	1.74763	1.45037e-06	0.000155904	2169	fatty acid binding protein 2, intestinal
242	NBPF10	1.74555	1.96176e-06	0.000202564	100132406	neuroblastoma breakpoint family, member 10
243	ODF3L1	1.74507	0.00204743	0.0402974	161753	outer dense fiber of sperm tails 3-like 1
244	SEMG1	1.74393	0.00136601	0.0307882	6406	semenogelin I
245	IL18RAP	1.74383	0.000897864	0.0230235	8807	interleukin 18 receptor accessory protein
246	SGMS2	1.73898	0.000825361	0.0218439	166929	sphingomyelin synthase 2
247	MAP3K8	1.73514	0.0066528	0.0869927	1326	mitogen-activated protein kinase kinase kinase 8
248	PLEK	1.72948	1.06672e-07	1.76058e-05	5341	pleckstrin
249	ZCCHC2	1.72722	9.79633e-06	0.000757716	54877	zinc finger, CCHC domain containing 2
250	CTSH	1.72344	0.000349653	0.0118594	1512	cathepsin H
251	KCNJ18	1.72089	0.00422505	0.0638971	100134444	potassium channel, inwardly rectifying subfamily J, member 18
252	RP11-67L3.5	1.72075	0.00925899	0.107744	---	---
253	B4GALT1	1.71904	6.99633e-07	8.42817e-05	2683	UDP-Gal:betaGlcNAc beta 1,4- galactosyltransferase, polypeptide 1
254	EHD4	1.7156	0.000219898	0.00851993	30844	EH domain containing 4
255	PLPPR4	1.71523	0.00439469	0.0656573	9890	phospholipid phosphatase related 4
256	TANK	1.71519	2.63825e-07	3.76193e-05	10010	TRAF family member-associated NFKB activator
257	ZNF503	1.70564	0.000264391	0.00975339	84858	zinc finger protein 503
258	CLEC5A	1.70338	0.00106678	0.0260042	23601	C-type lectin domain family 5, member A
259	ATOH7	1.70191	0.000639221	0.0182544	220202	atonal bHLH transcription factor 7
260	BCL2L11	1.69884	6.27541e-08	1.14382e-05	10018	BCL2-like 11 (apoptosis facilitator)
261	SLC5A4	1.69724	0.00587886	0.0801215	6527	solute carrier family 5 (glucose activated ion channel), member 4
262	PPIF	1.69616	5.06571e-07	6.51425e-05	10105	peptidylprolyl isomerase F
263	YRDC	1.6941	6.52439e-07	8.03318e-05	79693	yrdC N(6)-threonylcarbamoyltransferase domain containing
264	KIR2DL4	1.69291	0.00616589	0.0831681	3805	killer cell immunoglobulin-like receptor, two domains, long cytoplasmic tail, 4
265	HBA2	1.69266	0.0028319	0.0495074	3040	hemoglobin, alpha 2
266	PPP1R15A	1.69258	1.54548e-05	0.00109442	23645	protein phosphatase 1, regulatory subunit 15A
267	GLIS2	1.69063	0.00178924	0.0371328	84662	GLIS family zinc finger 2
268	SH2D6	1.68541	0.00523639	0.0738408	284948	SH2 domain containing 6
269	OR6T1	1.68222	3.40328e-05	0.00201209	219874	olfactory receptor, family 6, subfamily T, member 1
270	PTPN14	1.67966	0.00223185	0.0427621	5784	protein tyrosine phosphatase, non-receptor type 14
271	IFIH1	1.67766	3.78173e-05	0.00220191	64135	interferon induced, with helicase C domain 1
272	LY6G6C	1.6767	0.00203051	0.0401146	80740	lymphocyte antigen 6 complex, locus G6C
273	HMGCS1	1.67575	6.79074e-07	8.27562e-05	3157	3-hydroxy-3-methylglutaryl-CoA synthase 1 (soluble)
274	IER2	1.66872	3.25433e-07	4.37269e-05	9592	immediate early response 2
275	LMOD1	1.66864	0.00231027	0.043509	25802	leiomodin 1 (smooth muscle)
276	IL2RA	1.66755	0.00830052	0.100687	3559	interleukin 2 receptor, alpha
277	TGFB1	1.66472	1.34435e-06	0.000145252	7040	transforming growth factor beta 1
278	PYHIN1	1.66294	0.000744245	0.0205535	149628	pyrin and HIN domain family, member 1
279	RFX2	1.66281	0.000809424	0.0216961	5990	regulatory factor X, 2 (influences HLA class II expression)
280	DDIT4	1.66269	0.00108827	0.0263409	54541	DNA damage inducible transcript 4
281	HBA1	1.66037	0.000411565	0.0135217	3039	hemoglobin, alpha 1
282	GK	1.65951	0.000260651	0.00968707	2710	glycerol kinase
283	TSPAN6	1.65692	2.73401e-05	0.00166592	7105	tetraspanin 6
284	TBX10	1.6539	0.00873557	0.10392	347853	T-box 10
285	TAS2R46	1.65343	9.86228e-05	0.00446486	259292	taste receptor, type 2, member 46
286	FSCN1	1.65316	0.00363303	0.0584801	6624	fascin actin-bundling protein 1
287	RECQL4	1.65245	0.000100178	0.00449642	9401	RecQ helicase-like 4
288	FOXJ2	1.65188	4.12642e-06	0.000374433	55810	forkhead box J2
289	KLF6	1.65145	2.12899e-06	0.00021663	1316	Kruppel-like factor 6
290	LINC01465	1.6512	0.00969835	0.110723	283416	long intergenic non-protein coding RNA 1465
291	TXLNB	1.64929	0.00114329	0.0271706	167838	taxilin beta
292	ITPKB	1.64542	0.00129729	0.0297836	3707	inositol-trisphosphate 3-kinase B
293	PANX1	1.6401	2.42774e-07	3.48547e-05	24145	pannexin 1
294	BCL9L	1.63986	4.30258e-07	5.6721e-05	283149	B-cell CLL/lymphoma 9-like
295	PLAUR	1.63716	4.76542e-08	9.07306e-06	5329	plasminogen activator, urokinase receptor
296	TMEM53	1.63592	0.0065803	0.0864763	79639	transmembrane protein 53
297	SSPO	1.63376	0.0048302	0.0699903	23145	SCO-spondin
298	C11orf95	1.63335	0.00846558	0.10204	65998	chromosome 11 open reading frame 95
299	ZFP36	1.63132	8.99483e-07	0.000103981	7538	ZFP36 ring finger protein
300	ZPBP2	1.6276	0.00493256	0.0710594	124626	zona pellucida binding protein 2
301	ZMIZ2	1.62752	6.1597e-06	0.000526994	83637	zinc finger, MIZ-type containing 2
302	SIRPA	1.62722	6.97837e-08	1.2502e-05	140885	signal-regulatory protein alpha
303	PLEKHF1	1.62561	0.000409133	0.0134629	79156	pleckstrin homology domain containing, family F (with FYVE domain) member 1
304	GDF11	1.62305	0.00029992	0.0106553	10220	growth differentiation factor 11
305	EVC	1.62172	0.00277482	0.0488354	2121	Ellis van Creveld protein
306	RAB9A	1.62132	0.000997729	0.0248673	9367	RAB9A, member RAS oncogene family
307	TSPAN11	1.62095	0.00825	0.100306	441631	tetraspanin 11
308	SKI	1.61847	0.00664041	0.0869392	6497	SKI proto-oncogene
309	TRAF3	1.61465	1.09355e-06	0.000120642	7187	TNF receptor-associated factor 3
310	CASR	1.61228	0.000636437	0.0182217	846	calcium-sensing receptor
311	FOS	1.61144	0.00232615	0.0437688	2353	FBJ murine osteosarcoma viral oncogene homolog
312	SMPD2	1.61037	0.000417315	0.0136532	6610	sphingomyelin phosphodiesterase 2, neutral membrane (neutral sphingomyelinase)
313	USP12	1.60866	2.80285e-05	0.00169799	219333	ubiquitin specific peptidase 12
314	SMARCA2	1.60714	0.000152737	0.00635222	6595	SWI/SNF related, matrix associated, actin dependent regulator of chromatin, subfamily a, member 2
315	MAGI3	1.60595	0.000679761	0.0192185	260425	membrane associated guanylate kinase, WW and PDZ domain containing 3
316	APBA3	1.60561	0.0014897	0.0325945	9546	amyloid beta (A4) precursor protein-binding, family A, member 3
317	SPATA4	1.60457	0.000470484	0.014897	132851	spermatogenesis associated 4
318	PGBD5	1.60375	3.91674e-05	0.0022249	79605	piggyBac transposable element derived 5
319	LYN	1.60339	1.73792e-07	2.63975e-05	4067	LYN proto-oncogene, Src family tyrosine kinase
320	ARRDC4	1.60151	2.98632e-05	0.00179874	91947	arrestin domain containing 4
321	PHF1	1.60137	0.00237493	0.0441712	5252	PHD finger protein 1
322	TMEM158	1.60108	0.00093433	0.0236581	25907	transmembrane protein 158 (gene/pseudogene)
323	ETFDH	1.59893	5.55757e-05	0.00289782	2110	electron-transferring-flavoprotein dehydrogenase
324	GPR156	1.59748	4.0225e-05	0.00225443	165829	G protein-coupled receptor 156
325	THY1	1.59748	0.00341657	0.0561244	7070	Thy-1 cell surface antigen
326	CDKAL1	1.59679	0.00810565	0.0990108	54901	CDK5 regulatory subunit associated protein 1 like 1
327	PPARGC1B	1.59329	1.28629e-05	0.000942933	133522	peroxisome proliferator-activated receptor gamma, coactivator 1 beta
328	REL	1.59317	2.16677e-05	0.00140719	5966	v-rel avian reticuloendotheliosis viral oncogene homolog
329	CAPN10	1.59296	0.00108289	0.0262714	11132	calpain 10
330	KIF26A	1.59192	0.000600466	0.0174811	26153	kinesin family member 26A
331	COL28A1	1.59118	0.00985566	0.111743	340267	collagen, type XXVIII, alpha 1
332	ZNF646	1.58913	0.00358999	0.0580183	9726	zinc finger protein 646
333	ATP2C1	1.58738	2.73423e-06	0.000264111	27032	ATPase, Ca++ transporting, type 2C, member 1
334	ZEB2	1.58566	4.45626e-07	5.80172e-05	9839	zinc finger E-box binding homeobox 2
335	FCGR1A	1.5849	1.11666e-05	0.000837924	2209	Fc fragment of IgG, high affinity Ia, receptor (CD64)
336	FAM186B	1.58484	0.00132888	0.0301784	84070	family with sequence similarity 186, member B
337	PTPN12	1.58441	1.6001e-06	0.000171121	5782	protein tyrosine phosphatase, non-receptor type 12
338	ASH1L-AS1	1.58307	0.000716595	0.0200274	645676	ASH1L antisense RNA 1
339	OR4A8	1.58183	0.000575242	0.0170495	81315	olfactory receptor, family 4, subfamily A, member 8 (gene/pseudogene)
340	DUX4L6	1.58129	0.00653931	0.0861185	653544	double homeobox 4 like 6
341	DUX4L5	1.58129	0.00653931	0.0861185	653545	double homeobox 4 like 5
342	DUX4L3	1.58129	0.00653931	0.0861185	653548	double homeobox 4 like 3
343	DUX4L2	1.58129	0.00653931	0.0861185	728410	double homeobox 4 like 2
344	DUX4L1	1.58129	0.00653931	0.0861185	22947	double homeobox 4 like 1
345	MIR17HG	1.58097	0.00429972	0.0645605	407975	miR-17-92 cluster host gene
346	LCP2	1.57991	9.77934e-07	0.000110803	3937	lymphocyte cytosolic protein 2
347	ADAMTS17	1.57958	0.0028698	0.0499623	170691	ADAM metallopeptidase with thrombospondin type 1 motif 17
348	METTL12	1.57958	0.00377675	0.0599731	751071	methyltransferase like 12
349	NUP188	1.57756	0.00820083	0.0998824	23511	nucleoporin 188
350	EEFSEC	1.5772	0.00420413	0.0637823	60678	eukaryotic elongation factor, selenocysteine-tRNA specific
351	VAMP1	1.57577	0.000400121	0.0132495	6843	vesicle associated membrane protein 1
352	PLXNA4	1.57409	0.00660469	0.0866338	91584	plexin A4
353	SAT1	1.57349	6.51721e-05	0.00326031	6303	spermidine/spermine N1-acetyltransferase 1
354	OTOF	1.57258	0.00788655	0.0974131	9381	otoferlin
355	YOD1	1.57256	0.00142497	0.0316742	55432	YOD1 deubiquitinase
356	LRRC8B	1.57077	0.00130972	0.0298728	23507	leucine rich repeat containing 8 family, member B
357	PWP2	1.5691	5.21867e-05	0.00274422	5822	PWP2 periodic tryptophan protein homolog (yeast)
358	FAM153A	1.56898	0.000480177	0.0151353	285596	family with sequence similarity 153, member A
359	CRIM1	1.56743	3.82571e-05	0.00220304	51232	cysteine rich transmembrane BMP regulator 1 (chordin-like)
360	NET1	1.56736	1.28551e-07	2.05691e-05	10276	neuroepithelial cell transforming 1
361	TCEAL5	1.56661	0.00478088	0.0694951	340543	transcription elongation factor A (SII)-like 5
362	C2orf76	1.56624	0.00258426	0.0466168	130355	chromosome 2 open reading frame 76
363	SLC25A25	1.56595	0.00121858	0.0284439	114789	solute carrier family 25 (mitochondrial carrier
364	S1PR2	1.56576	0.00151111	0.0328913	9294	sphingosine-1-phosphate receptor 2
365	GABPB1	1.56558	8.97632e-05	0.0041719	2553	GA binding protein transcription factor, beta subunit 1
366	CNTNAP1	1.56499	0.00152007	0.0330066	8506	contactin associated protein 1
367	NBPF20	1.56317	9.56925e-08	1.61759e-05	100288142	neuroblastoma breakpoint family, member 20
368	DUX4L7	1.56219	0.00569337	0.0781524	653543	double homeobox 4 like 7
369	RASGEF1B	1.55943	0.00860544	0.102705	153020	RasGEF domain family member 1B
370	CLDN4	1.55855	0.00674538	0.0877653	1364	claudin 4
371	MSH5	1.5573	0.00215272	0.0415881	4439	mutS homolog 5
372	BCORL1	1.55684	9.21011e-05	0.00424652	63035	BCL6 corepressor-like 1
373	OR1L4	1.55546	0.00322028	0.0540003	254973	olfactory receptor, family 1, subfamily L, member 4
374	ARHGEF7	1.55487	5.14389e-06	0.000451134	8874	Rho guanine nucleotide exchange factor 7
375	PSMC3IP	1.55361	0.00218366	0.0421032	29893	PSMC3 interacting protein
376	LCE4A	1.5535	0.00389378	0.0609085	199834	late cornified envelope 4A
377	PLEKHF2	1.55339	8.87608e-05	0.00417122	79666	pleckstrin homology domain containing, family F (with FYVE domain) member 2
378	NBPF14	1.55284	1.05314e-05	0.000796924	25832	neuroblastoma breakpoint family, member 14
379	ME1	1.55171	1.03292e-05	0.000784458	4199	malic enzyme 1, NADP(+)-dependent, cytosolic
380	FAS	1.5499	0.00109331	0.0264019	355	Fas cell surface death receptor
381	TNFSF14	1.54948	4.95564e-05	0.00265665	8740	tumor necrosis factor (ligand) superfamily, member 14
382	RIT1	1.54866	2.3217e-05	0.0014779	6016	Ras-like without CAAX 1
383	TNFRSF21	1.54679	4.34826e-05	0.00238032	27242	tumor necrosis factor receptor superfamily, member 21
384	FNIP2	1.54668	0.00341927	0.0561248	57600	folliculin interacting protein 2
385	AGAP3	1.54506	5.47091e-06	0.000477816	116988	ArfGAP with GTPase domain, ankyrin repeat and PH domain 3
386	FSTL3	1.54487	0.00249713	0.0455944	10272	follistatin-like 3 (secreted glycoprotein)
387	UBL4B	1.54456	0.00368795	0.0590551	164153	ubiquitin-like 4B
388	JPH1	1.54381	0.000397201	0.0131736	56704	junctophilin 1
389	IL36RN	1.5421	0.00139709	0.0312111	26525	interleukin 36 receptor antagonist
390	SCGB3A2	1.54081	0.000911474	0.0232426	117156	secretoglobin, family 3A, member 2
391	SMAD3	1.54043	2.64159e-05	0.00162011	4088	SMAD family member 3
392	HDAC7	1.53971	0.000879307	0.0226848	51564	histone deacetylase 7
393	HSPA1A	1.53815	0.000111099	0.00483144	3303	heat shock 70kDa protein 1A
394	SF1	1.53547	0.00226114	0.0430247	7536	splicing factor 1
395	PDLIM1	1.53546	0.00225084	0.0429299	9124	PDZ and LIM domain 1
396	PKP2	1.53539	0.00237463	0.0441712	5318	plakophilin 2
397	SPPL2A	1.53309	0.000518243	0.0158814	84888	signal peptide peptidase like 2A
398	ZDHHC18	1.53159	4.09946e-05	0.00227928	84243	zinc finger, DHHC-type containing 18
399	PDE4A	1.52992	0.000637206	0.0182217	5141	phosphodiesterase 4A, cAMP-specific
400	FAM231A	1.52857	0.000941764	0.0238122	---	Homo sapiens family with sequence similarity 231, member A (FAM231A), mRNA.
401	FTH1	1.52827	2.14106e-08	4.62667e-06	2495	ferritin, heavy polypeptide 1
402	ALDH1L2	1.52808	0.00156047	0.0334751	160428	aldehyde dehydrogenase 1 family, member L2
403	TMEM187	1.52808	0.00750594	0.0944369	8269	transmembrane protein 187
404	FAM102A/EEIG1	1.52435	0.00691377	0.0892077	399665	estrogen-induced osteoclastogenesis regulator 1
405	LENG8	1.52257	2.47061e-05	0.00155049	114823	leukocyte receptor cluster (LRC) member 8
406	MCTP1	1.5222	0.000101571	0.00454922	79772	multiple C2 domains, transmembrane 1
407	BCL9	1.52186	0.00700293	0.089999	607	B-cell CLL/lymphoma 9
408	TMEM63B	1.52116	0.00198558	0.0395847	55362	transmembrane protein 63B
409	CD82	1.51962	0.00029925	0.0106553	3732	CD82 molecule
410	FAM198B	1.51871	0.00152355	0.033025	51313	family with sequence similarity 198, member B
411	FBL	1.51664	0.00352532	0.0573714	2091	fibrillarin
412	BCL6B	1.51528	0.00334781	0.0552983	255877	B-cell CLL/lymphoma 6, member B
413	FBXW7	1.51345	0.000531303	0.0161167	55294	F-box and WD repeat domain containing 7, E3 ubiquitin protein ligase
414	SLC39A13	1.51295	0.00795285	0.097771	91252	solute carrier family 39 (zinc transporter), member 13
415	IL3RA	1.51213	0.00763595	0.0953857	3563	Homo sapiens interleukin 3 receptor, alpha (low affinity) (IL3RA), transcript variant 2, mRNA.
416	ANGPTL1	1.51179	0.00147903	0.0324627	9068	angiopoietin like 1
417	GPR132	1.51163	1.25745e-05	0.00092808	29933	G protein-coupled receptor 132
418	ETS2	1.51061	8.73003e-05	0.00414005	2114	v-ets avian erythroblastosis virus E26 oncogene homolog 2
419	CHIT1	1.50999	0.00496528	0.0714326	1118	chitinase 1 (chitotriosidase)
420	ANXA8	1.50928	0.00967488	0.110515	653145	annexin A8
421	CSRNP1	1.50872	0.00016619	0.00675097	64651	cysteine-serine-rich nuclear protein 1
422	IKBKE	1.50754	6.37274e-05	0.00321213	9641	inhibitor of kappa light polypeptide gene enhancer in B-cells, kinase epsilon
423	MAFF	1.50482	0.000302945	0.0107446	23764	v-maf avian musculoaponeurotic fibrosarcoma oncogene homolog F
424	REPIN1	1.50426	5.1392e-05	0.0027173	29803	replication initiator 1
425	MS4A7	1.50075	0.000836656	0.0220792	58475	membrane-spanning 4-domains, subfamily A, member 7
426	GOLPH3L	-1.50011	7.67896e-06	0.000633695	55204	golgi phosphoprotein 3-like
427	BRIP1	-1.50025	0.00103751	0.0255549	83990	BRCA1 interacting protein C-terminal helicase 1
428	ARHGEF33	-1.50223	0.000515106	0.0158316	100271715	Rho guanine nucleotide exchange factor 33
429	CREBRF	-1.50267	0.00741985	0.0937427	153222	CREB3 regulatory factor
430	OARD1	-1.50268	4.00927e-06	0.000368589	221443	O-acyl-ADP-ribose deacylase 1
431	ZFP36L2	-1.50314	2.20284e-07	3.20651e-05	678	ZFP36 ring finger protein-like 2
432	ZC3H12D	-1.50408	0.00129484	0.0297626	340152	zinc finger CCCH-type containing 12D
433	SORBS3	-1.50453	0.00996451	0.112414	10174	sorbin and SH3 domain containing 3
434	C19orf54	-1.50518	0.000335605	0.0115701	284325	chromosome 19 open reading frame 54
435	PLPP7	-1.50558	0.00167512	0.0354311	84814	phospholipid phosphatase 7 (inactive)
436	XPC	-1.5066	9.70675e-05	0.00440396	7508	xeroderma pigmentosum, complementation group C
437	FAM122C	-1.50867	0.00767404	0.0957474	159091	family with sequence similarity 122C
438	ZSCAN2	-1.50912	0.0015533	0.0334622	54993	zinc finger and SCAN domain containing 2
439	ZCCHC24	-1.51094	0.00325654	0.0543907	219654	zinc finger, CCHC domain containing 24
440	ERI2	-1.51109	0.00138786	0.0311157	112479	ERI1 exoribonuclease family member 2
441	AGGF1	-1.51111	0.00308045	0.0523676	55109	angiogenic factor with G-patch and FHA domains 1
442	PROCR	-1.51118	0.00733711	0.0930389	10544	protein C receptor, endothelial
443	EFNA4	-1.51192	0.000810861	0.0216965	1945	ephrin-A4
444	KLHL1	-1.51491	0.00548557	0.0759465	57626	kelch-like family member 1
445	SUN5	-1.51495	0.00670016	0.0873396	140732	Sad1 and UNC84 domain containing 5
446	MAP3K5	-1.51661	0.00407724	0.0624729	4217	mitogen-activated protein kinase kinase kinase 5
447	KBTBD7	-1.51772	0.000837412	0.0220792	84078	kelch repeat and BTB (POZ) domain containing 7
448	CCDC126	-1.51843	0.00262836	0.0471284	90693	coiled-coil domain containing 126
449	EDN1	-1.51875	0.00509215	0.0726552	1906	endothelin 1
450	C2orf74	-1.51879	0.00506068	0.0724074	339804	chromosome 2 open reading frame 74
451	ZNF554	-1.51924	0.00643615	0.0854931	115196	zinc finger protein 554
452	LILRB5	-1.51945	0.00329596	0.0547633	10990	leukocyte immunoglobulin-like receptor, subfamily B (with TM and ITIM domains), member 5
453	ANXA2R	-1.52024	0.00126237	0.0292706	389289	annexin A2 receptor
454	GCHFR	-1.52204	0.00138797	0.0311157	2644	GTP cyclohydrolase I feedback regulator
455	LDLRAP1	-1.52243	0.00035203	0.0119207	26119	low density lipoprotein receptor adaptor protein 1
456	HSBP1L1	-1.52478	0.00490854	0.0709029	440498	heat shock factor binding protein 1-like 1
457	SYNE2	-1.52498	0.00452553	0.0671334	23224	spectrin repeat containing, nuclear envelope 2
458	PDIK1L	-1.52539	0.00254787	0.046279	149420	PDLIM1 interacting kinase 1 like
459	ZNF277	-1.52658	0.00154544	0.0333615	11179	zinc finger protein 277
460	RCSD1	-1.52659	0.00334004	0.0552983	92241	RCSD domain containing 1
461	KIAA1024	-1.52765	0.00995413	0.112358	23251	KIAA1024
462	AAK1	-1.52784	0.000104202	0.00460795	22848	AP2 associated kinase 1
463	ZFP62	-1.52823	8.70452e-06	0.000701752	643836	ZFP62 zinc finger protein
464	ITPK1	-1.52828	2.70043e-06	0.00026324	3705	inositol-tetrakisphosphate 1-kinase
465	DPH5	-1.52912	0.00760754	0.0953718	51611	diphthamide biosynthesis 5
466	FCGRT	-1.53151	0.00758817	0.0951859	2217	Fc fragment of IgG, receptor, transporter, alpha
467	RNASEL	-1.53179	0.00180311	0.0373099	6041	ribonuclease L (2,5-oligoisoadenylate synthetase-dependent)
468	DISC1	-1.5319	0.000622372	0.0179199	27185	disrupted in schizophrenia 1
469	CORO2A	-1.53236	0.00931948	0.107959	7464	coronin, actin binding protein, 2A
470	ZNF546	-1.53244	0.0021352	0.041479	339327	zinc finger protein 546
471	SLFN12L	-1.53389	0.00658989	0.0865362	100506736	schlafen family member 12-like
472	USF1	-1.53474	0.000899589	0.0230235	7391	upstream transcription factor 1
473	KCNMA1	-1.53487	0.000303518	0.0107467	3778	potassium calcium-activated channel subfamily M alpha 1
474	LPAR5	-1.53558	0.00449299	0.0667925	57121	lysophosphatidic acid receptor 5
475	ARHGAP1	-1.53795	5.81348e-06	0.000505628	392	Rho GTPase activating protein 1
476	SMIM14	-1.53799	0.00860901	0.102705	201895	small integral membrane protein 14
477	CCDC51	-1.53827	0.00845734	0.101999	79714	coiled-coil domain containing 51
478	SH3BP5L	-1.53884	0.00381227	0.0602454	80851	SH3-binding domain protein 5-like
479	C1orf162	-1.53986	2.4576e-06	0.000241849	128346	chromosome 1 open reading frame 162
480	TRIM65	-1.54092	8.96151e-05	0.0041719	201292	tripartite motif containing 65
481	ACCSL	-1.54094	0.0041553	0.063253	390110	1-aminocyclopropane-1-carboxylate synthase (inactive)-like
482	SUOX	-1.54099	0.00220547	0.0423341	6821	sulfite oxidase
483	MR1	-1.54125	0.000172572	0.00698319	3140	major histocompatibility complex, class I-related
484	SAMSN1	-1.54128	0.000423603	0.0138089	64092	SAM domain, SH3 domain and nuclear localization signals 1
485	KRT222	-1.54151	0.0011346	0.0270254	125113	keratin 222, type II
486	ZMYM3	-1.54258	2.10042e-05	0.00138886	9203	zinc finger, MYM-type 3
487	NOD1	-1.54327	0.00267268	0.0475443	10392	nucleotide-binding oligomerization domain containing 1
488	FLI1	-1.5437	9.0799e-07	0.000104002	2313	Fli-1 proto-oncogene, ETS transcription factor
489	SP100	-1.54402	0.000368382	0.0123943	6672	SP100 nuclear antigen
490	PNPLA1	-1.54427	0.00620609	0.0836368	285848	patatin-like phospholipase domain containing 1
491	ERCC4	-1.54459	0.00254079	0.0461904	2072	excision repair cross-complementation group 4
492	RAD50	-1.54507	4.0755e-06	0.000373042	10111	RAD50 homolog, double strand break repair protein
493	EXOC6B	-1.54546	0.000799706	0.0215735	23233	exocyst complex component 6B
494	DET1	-1.54669	2.10913e-06	0.00021663	55070	de-etiolated homolog 1 (Arabidopsis)
495	POLL	-1.5467	0.00401155	0.0618519	27343	polymerase (DNA directed), lambda
496	APH1B	-1.54788	0.00132378	0.0300952	83464	APH1B gamma secretase subunit
497	TBC1D19	-1.54808	0.00491903	0.0709131	55296	TBC1 domain family, member 19
498	RAB11FIP1	-1.54849	1.32429e-06	0.000143827	80223	RAB11 family interacting protein 1 (class I)
499	EPHB6	-1.54905	0.00599375	0.0813916	2051	EPH receptor B6
500	HDDC3	-1.54962	0.00202297	0.0400411	374659	HD domain containing 3
501	LGR4	-1.54977	3.70976e-05	0.00216602	55366	leucine-rich repeat containing G protein-coupled receptor 4
502	AASDH	-1.55016	0.00010186	0.00455243	132949	aminoadipate-semialdehyde dehydrogenase
503	ELOVL6	-1.55069	0.000805185	0.0216378	79071	ELOVL fatty acid elongase 6
504	SLC35A5	-1.55081	0.000443385	0.0143202	55032	solute carrier family 35, member A5
505	SORCS2	-1.5525	0.00101767	0.0251327	57537	sortilin-related VPS10 domain containing receptor 2
506	C1QTNF3-AMACR	-1.55289	0.000863274	0.0224227	100534612	C1QTNF3-AMACR readthrough (NMD candidate)
507	PFKFB4	-1.55437	0.0089901	0.105925	5210	6-phosphofructo-2-kinase/fructose-2,6-biphosphatase 4
508	BTN3A2	-1.55539	0.000304657	0.0107639	11118	butyrophilin, subfamily 3, member A2
509	CYSLTR1	-1.55884	1.99837e-05	0.00134256	10800	cysteinyl leukotriene receptor 1
510	RUNX1	-1.55936	1.87585e-08	4.14505e-06	861	runt-related transcription factor 1
511	PML	-1.561	4.47448e-06	0.000404265	5371	promyelocytic leukemia
512	COQ6	-1.56146	0.000807509	0.0216725	51004	coenzyme Q6 monooxygenase
513	NLRC5	-1.56192	0.00391606	0.0610271	84166	NLR family, CARD domain containing 5
514	DGKG	-1.56211	0.000230636	0.0088704	1608	diacylglycerol kinase gamma
515	GGPS1	-1.56374	5.86427e-06	0.000506379	9453	geranylgeranyl diphosphate synthase 1
516	PDP1	-1.5643	1.6426e-05	0.00114009	54704	pyruvate dehyrogenase phosphatase catalytic subunit 1
517	CCDC138	-1.5643	0.00332924	0.055209	165055	coiled-coil domain containing 138
518	ZDHHC14	-1.56661	0.004044	0.0621453	79683	zinc finger, DHHC-type containing 14
519	PVRL1	-1.56691	1.60248e-05	0.00112948	5818	poliovirus receptor-related 1 (herpesvirus entry mediator C)
520	PTPRN2	-1.56749	0.00436146	0.0652537	5799	protein tyrosine phosphatase, receptor type, N polypeptide 2
521	TAB1	-1.56826	0.00339438	0.0558475	10454	TGF-beta activated kinase 1/MAP3K7 binding protein 1
522	FAM65A	-1.56896	2.91526e-06	0.000277758	79567	family with sequence similarity 65, member A
523	SSH2	-1.5705	9.72551e-06	0.000755024	85464	slingshot protein phosphatase 2
524	ABCA10	-1.57093	0.000651706	0.0185603	10349	ATP binding cassette subfamily A member 10
525	METTL7A	-1.57137	0.00195943	0.0392357	25840	methyltransferase like 7A
526	LPL	-1.57237	0.00932798	0.107959	4023	lipoprotein lipase
527	CAMK2N1	-1.57409	0.00757505	0.0951351	55450	calcium/calmodulin-dependent protein kinase II inhibitor 1
528	XYLT1	-1.5741	2.90343e-07	4.03038e-05	64131	xylosyltransferase I
529	ACBD5	-1.57433	0.000334648	0.0115592	91452	acyl-CoA binding domain containing 5
530	LIPT2	-1.57503	0.00368698	0.0590551	387787	lipoyl(octanoyl) transferase 2 (putative)
531	RMND1	-1.57512	3.08042e-05	0.0018501	55005	required for meiotic nuclear division 1 homolog
532	TMEM159	-1.57648	0.00187976	0.0384111	57146	transmembrane protein 159
533	SETDB2	-1.57727	1.89638e-05	0.00128226	83852	SET domain, bifurcated 2
534	METTL7B	-1.57816	0.00287995	0.0499623	196410	methyltransferase like 7B
535	TMEM232	-1.58067	0.00854748	0.102389	642987	transmembrane protein 232
536	SENP8	-1.58176	0.0027305	0.0482876	123228	SUMO/sentrin peptidase family member, NEDD8 specific
537	INPP5D	-1.58216	0.00435812	0.0652537	3635	inositol polyphosphate-5-phosphatase D
538	MYADML2	-1.5822	0.000858113	0.0223479	255275	myeloid-associated differentiation marker-like 2
539	NUDT7	-1.5825	0.000352639	0.011922	283927	nudix hydrolase 7
540	TMEM42	-1.58273	0.000224911	0.0086661	131616	transmembrane protein 42
541	ZNF610	-1.58365	0.00502336	0.0720703	162963	zinc finger protein 610
542	SLC25A45	-1.58384	0.0035632	0.0577635	283130	solute carrier family 25, member 45
543	PTEN	-1.58402	1.29953e-05	0.000945816	5728	phosphatase and tensin homolog
544	ZBTB3	-1.58431	0.000222148	0.00857542	79842	zinc finger and BTB domain containing 3
545	ETS1	-1.58602	9.3579e-06	0.00073741	2113	v-ets avian erythroblastosis virus E26 oncogene homolog 1
546	KIAA0513	-1.58624	0.000262444	0.00971922	9764	KIAA0513
547	SLX4	-1.58732	0.000113742	0.00490566	84464	SLX4 structure-specific endonuclease subunit
548	CASP6	-1.58848	0.000176721	0.00712355	839	caspase 6
549	MTMR3	-1.58897	0.000287067	0.0103859	8897	myotubularin related protein 3
550	TMEM251	-1.58954	0.00236946	0.0441712	26175	transmembrane protein 251
551	YPEL1	-1.59032	0.000797673	0.0215464	29799	yippee like 1
552	NRP1	-1.59226	0.00248199	0.0454367	8829	neuropilin 1
553	UNC5C	-1.59402	0.00385744	0.060614	8633	unc-5 netrin receptor C
554	LYL1	-1.59497	0.000155161	0.00638966	4066	lymphoblastic leukemia associated hematopoiesis regulator 1
555	SPATA7	-1.59539	0.00015413	0.00638716	55812	spermatogenesis associated 7
556	RASAL2	-1.59625	0.00687253	0.0889396	9462	RAS protein activator like 2
557	AGAP2	-1.59753	3.864e-05	0.0022069	116986	ArfGAP with GTPase domain, ankyrin repeat and PH domain 2
558	DUSP6	-1.59758	8.60132e-05	0.00408826	1848	dual specificity phosphatase 6
559	LINC00612	-1.59766	0.00570534	0.0782142	253128	long intergenic non-protein coding RNA 612
560	RDH5	-1.59822	0.00345174	0.056525	5959	retinol dehydrogenase 5 (11-cis/9-cis)
561	USP41	-1.59894	0.000437221	0.0141867	373856	ubiquitin specific peptidase 41
562	WIPF1	-1.60029	1.80155e-06	0.000190406	7456	WAS/WASL interacting protein family, member 1
563	FAM217B	-1.60119	1.00932e-05	0.00077157	63939	family with sequence similarity 217, member B
564	KLF7	-1.60148	7.8857e-08	1.36605e-05	8609	Kruppel-like factor 7 (ubiquitous)
565	GLRX	-1.60226	8.15619e-05	0.00394831	2745	glutaredoxin
566	RNF122	-1.60529	9.47243e-05	0.00434467	79845	ring finger protein 122
567	KRBOX4	-1.60558	9.2391e-05	0.00424695	55634	KRAB box domain containing 4
568	CITED1	-1.60585	0.00848858	0.102082	4435	Cbp/p300-interacting transactivator, with Glu/Asp rich carboxy-terminal domain, 1
569	STAC3	-1.60596	0.000554456	0.0165861	246329	SH3 and cysteine rich domain 3
570	MIS18BP1	-1.60682	1.67326e-07	2.56009e-05	55320	MIS18 binding protein 1
571	SLC29A3	-1.6071	2.12138e-06	0.00021663	55315	solute carrier family 29 (equilibrative nucleoside transporter), member 3
572	SHTN1	-1.61211	0.000823626	0.0218331	57698	shootin 1
573	STX3	-1.61468	2.09999e-05	0.00138886	6809	syntaxin 3
574	F2RL3	-1.61516	0.000122243	0.00518693	9002	coagulation factor II (thrombin) receptor-like 3
575	WDR17	-1.61606	0.00214865	0.0415691	116966	WD repeat domain 17
576	CCNG2	-1.61706	0.00366259	0.0587458	901	cyclin G2
577	RAB32	-1.61836	2.38306e-05	0.00150004	10981	RAB32, member RAS oncogene family
578	CDA	-1.6211	1.63433e-05	0.00113811	978	cytidine deaminase
579	CYYR1	-1.62307	8.93506e-05	0.00417122	116159	cysteine/tyrosine-rich 1
580	DBT	-1.62423	1.66903e-05	0.00115461	1629	dihydrolipoamide branched chain transacylase E2
581	RMI2	-1.62615	0.00255624	0.0463745	116028	RecQ mediated genome instability 2
582	KRTAP25-1	-1.62633	0.00288844	0.0499956	100131902	keratin associated protein 25-1
583	HOXC13	-1.62673	0.00161218	0.0343076	3229	homeobox C13
584	ANKRA2	-1.62703	0.00359972	0.058086	57763	ankyrin repeat, family A (RFXANK-like), 2
585	PADI2	-1.62714	0.00475124	0.0691793	11240	peptidyl arginine deiminase, type II
586	ZBTB41	-1.63004	0.000450075	0.0144427	360023	zinc finger and BTB domain containing 41
587	FRAT1	-1.63516	0.00532708	0.0745898	10023	frequently rearranged in advanced T-cell lymphomas 1
588	SASH3	-1.63656	0.00159563	0.0340154	54440	SAM and SH3 domain containing 3
589	TLE3	-1.63788	0.00726835	0.0924829	7090	TLE family member 3, transcriptional corepressor
590	POLI	-1.63902	0.00023777	0.00903223	11201	polymerase (DNA directed) iota
591	ST6GAL1	-1.64124	0.00796884	0.0978529	6480	ST6 beta-galactosamide alpha-2,6-sialyltranferase 1
592	PET117	-1.64166	0.00140085	0.0312375	100303755	PET117 homolog
593	MYLK2	-1.6419	0.000594108	0.0173494	85366	myosin light chain kinase 2
594	NUDT6	-1.64245	0.000715029	0.0200103	11162	nudix hydrolase 6
595	RAB5B	-1.64315	7.73494e-07	9.10855e-05	5869	RAB5B, member RAS oncogene family
596	PRIM1	-1.64486	9.47203e-06	0.000743608	5557	primase, DNA, polypeptide 1 (49kDa)
597	GRAMD4	-1.64651	7.64874e-08	1.34727e-05	23151	GRAM domain containing 4
598	CBY1	-1.65395	0.00195949	0.0392357	25776	chibby homolog 1 (Drosophila)
599	ZNF362	-1.65397	9.10732e-06	0.0007231	149076	zinc finger protein 362
600	ZSCAN31	-1.65487	0.00300433	0.0514912	64288	zinc finger and SCAN domain containing 31
601	BORCS6	-1.65715	0.00330869	0.0549116	54785	BLOC-1 related complex subunit 6
602	STPG1	-1.65791	0.000848275	0.0221981	90529	sperm-tail PG-rich repeat containing 1
603	EEPD1	-1.65797	0.000345788	0.0117855	80820	endonuclease/exonuclease/phosphatase family domain containing 1
604	KIF15	-1.66005	0.000869379	0.0224976	56992	kinesin family member 15
605	GPSM2	-1.66018	0.000221934	0.00857542	29899	G-protein signaling modulator 2
606	CDC25C	-1.66349	0.00149193	0.0326093	995	cell division cycle 25C
607	ACAD10	-1.66388	0.000299507	0.0106553	80724	acyl-CoA dehydrogenase family, member 10
608	CD101	-1.66437	0.000817188	0.021765	9398	CD101 molecule
609	C2orf27A	-1.66468	0.000656042	0.0186585	29798	chromosome 2 open reading frame 27A
610	AMPD3	-1.67243	4.99285e-06	0.000442593	272	adenosine monophosphate deaminase 3
611	CLTCL1	-1.67749	6.45042e-05	0.00323462	8218	clathrin, heavy chain-like 1
612	ASTE1	-1.67964	0.00249482	0.0455919	28990	asteroid homolog 1 (Drosophila)
613	RMI1	-1.6806	1.18036e-05	0.000877359	80010	RecQ mediated genome instability 1
614	RCAN3	-1.68081	0.00379401	0.0601354	11123	RCAN family member 3
615	MPZL2	-1.6873	0.00334272	0.0552983	10205	myelin protein zero-like 2
616	CMPK2	-1.68777	0.00117886	0.0277641	129607	cytidine monophosphate (UMP-CMP) kinase 2, mitochondrial
617	NEDD9	-1.69264	3.1619e-05	0.00188771	4739	neural precursor cell expressed, developmentally down-regulated 9
618	ABHD17C	-1.69443	6.39025e-05	0.00321213	58489	abhydrolase domain containing 17C
619	EDIL3	-1.69596	0.00423555	0.0640097	10085	EGF-like repeats and discoidin I-like domains 3
620	KLHL24	-1.69647	0.000339903	0.0116763	54800	kelch-like family member 24
621	FBXO10	-1.69657	3.82298e-05	0.00220304	26267	F-box protein 10
622	TRAF3IP2	-1.698	7.60473e-05	0.00372436	10758	TRAF3 interacting protein 2
623	PSMB8-AS1	-1.69837	3.21682e-07	4.37269e-05	100507463	PSMB8 antisense RNA 1 (head to head)
624	B4GALT6	-1.69895	0.000866458	0.0224734	9331	UDP-Gal:betaGlcNAc beta 1,4- galactosyltransferase, polypeptide 6
625	SLC45A3	-1.69914	0.0078182	0.0969339	85414	solute carrier family 45, member 3
626	PXMP4	-1.7002	4.34933e-05	0.00238032	11264	peroxisomal membrane protein 4
627	GOLGA8R	-1.70431	7.12408e-05	0.00351359	101059918	golgin A8 family, member R
628	PARP9	-1.7063	0.000550813	0.0165861	83666	poly(ADP-ribose) polymerase family member 9
629	ISCA2	-1.70696	0.000738152	0.0204932	122961	iron-sulfur cluster assembly 2
630	PDPN	-1.70835	0.00320478	0.0537833	10630	podoplanin
631	CKAP2	-1.70929	3.07142e-06	0.000287411	26586	cytoskeleton associated protein 2
632	PAIP2B	-1.70966	0.00900029	0.105986	400961	poly(A) binding protein interacting protein 2B
633	EFNA3	-1.71016	0.00190758	0.038673	1944	ephrin-A3
634	KDM2B	-1.71228	1.4654e-05	0.00104834	84678	lysine (K)-specific demethylase 2B
635	RAP1GAP2	-1.71403	0.000512606	0.0157779	23108	RAP1 GTPase activating protein 2
636	FGD3	-1.71516	4.51418e-05	0.00246411	89846	FYVE, RhoGEF and PH domain containing 3
637	CEP68	-1.71778	1.0393e-06	0.000116496	23177	centrosomal protein 68kDa
638	HMBS	-1.71857	0.000458058	0.0146139	3145	hydroxymethylbilane synthase
639	ZNF652	-1.72055	2.52417e-06	0.000247238	22834	zinc finger protein 652
640	SAMD9	-1.72135	2.12858e-05	0.00139865	54809	sterile alpha motif domain containing 9
641	C8orf82	-1.72686	0.00292872	0.0504428	414919	chromosome 8 open reading frame 82
642	MKS1	-1.72695	0.00059315	0.0173494	54903	Meckel syndrome, type 1
643	THEMIS2	-1.73424	9.01264e-06	0.0007231	9473	thymocyte selection associated family member 2
644	ARHGEF18	-1.7373	2.06825e-07	3.053e-05	23370	Rho/Rac guanine nucleotide exchange factor 18
645	LCA5L	-1.73764	0.00300719	0.0514982	150082	Leber congenital amaurosis 5-like
646	C18orf54	-1.73819	0.00295413	0.0507137	162681	chromosome 18 open reading frame 54
647	ROR2	-1.74112	0.00064556	0.0184103	4920	receptor tyrosine kinase-like orphan receptor 2
648	RAB3A	-1.74319	0.00062238	0.0179199	5864	RAB3A, member RAS oncogene family
649	TMEM144	-1.74328	0.00270452	0.0478952	55314	transmembrane protein 144
650	MARCHF1	-1.7437	0.00329714	0.0547633	55016	Homo sapiens membrane associated ring-CH-type finger 1 (MARCHF1)
651	HIST1H2AK	-1.74432	0.000858262	0.0223479	8330	histone cluster 1, H2ak
652	VIPAS39	-1.74709	3.24659e-07	4.37269e-05	63894	VPS33B interacting protein, apical-basolateral polarity regulator, spe-39 homolog
653	PINK1	-1.74724	7.62074e-06	0.000633695	65018	PTEN induced putative kinase 1
654	ENC1	-1.74824	0.0065298	0.0861185	8507	ectodermal-neural cortex 1 (with BTB domain)
655	HYLS1	-1.75204	0.000144649	0.00602781	219844	hydrolethalus syndrome 1
656	PIK3CG	-1.75258	1.13815e-08	2.74217e-06	5294	phosphatidylinositol-4,5-bisphosphate 3-kinase, catalytic subunit gamma
657	TRMT1L	-1.75297	2.11976e-05	0.00139724	81627	tRNA methyltransferase 1 like
658	FKBP7	-1.75488	6.35203e-05	0.00321213	51661	FK506 binding protein 7
659	USP40	-1.75991	0.00018463	0.00736683	55230	ubiquitin specific peptidase 40
660	TLR9	-1.76006	0.00316389	0.0532677	54106	toll-like receptor 9
661	TSKS	-1.76147	0.00400819	0.0618519	60385	testis-specific serine kinase substrate
662	RP5-1091N2.9	-1.76274	0.00540519	0.0752406	---	---
663	MNS1	-1.76672	0.0011717	0.027705	55329	meiosis-specific nuclear structural 1
664	CARD6	-1.77243	2.60993e-05	0.00161357	84674	caspase recruitment domain family, member 6
665	FES	-1.7756	7.83356e-06	0.000641403	2242	FES proto-oncogene, tyrosine kinase
666	ZMAT1	-1.77832	0.00286022	0.0499194	84460	zinc finger, matrin-type 1
667	DEPDC4	-1.77997	0.00921276	0.107402	120863	DEP domain containing 4
668	IFT88	-1.78715	0.000329659	0.0114404	8100	intraflagellar transport 88
669	PLEKHA6	-1.78792	0.00278574	0.0489865	22874	pleckstrin homology domain containing, family A member 6
670	EVI5L	-1.78825	8.00468e-06	0.000650333	115704	ecotropic viral integration site 5-like
671	PRIM2	-1.78841	0.00140457	0.0312871	5558	DNA primase subunit 2
672	PCYOX1	-1.79272	2.45276e-06	0.000241849	51449	prenylcysteine oxidase 1
673	TCEANC2	-1.79335	2.32572e-05	0.0014779	127428	transcription elongation factor A (SII) N-terminal and central domain containing 2
674	RINL	-1.79484	0.00148468	0.0325527	126432	Ras and Rab interactor like
675	HSD17B1	-1.79607	0.00741407	0.0937427	3292	hydroxysteroid (17-beta) dehydrogenase 1
676	C7orf31	-1.79916	1.12298e-05	0.000837924	136895	chromosome 7 open reading frame 31
677	HRH2	-1.79945	3.27553e-08	6.66585e-06	3274	histamine receptor H2
678	SESN1	-1.80013	0.00388424	0.0608957	27244	sestrin 1
679	ACACB	-1.80074	0.0018525	0.038069	32	acetyl-CoA carboxylase beta
680	PAFAH2	-1.80087	0.000820625	0.0218288	5051	platelet-activating factor acetylhydrolase 2
681	OSGEPL1	-1.80156	0.00815901	0.0994887	64172	O-sialoglycoprotein endopeptidase-like 1
682	PRAM1	-1.8028	0.000373556	0.0125282	84106	PML-RARA regulated adaptor molecule 1
683	PIP5K1B	-1.80955	0.00392712	0.0611109	8395	phosphatidylinositol-4-phosphate 5-kinase, type I, beta
684	SLC37A2	-1.81508	0.00466595	0.0683114	219855	solute carrier family 37 (glucose-6-phosphate transporter), member 2
685	KIAA1257	-1.81631	0.000358734	0.0121086	57501	KIAA1257
686	ZRANB3	-1.8173	0.000927494	0.0235366	84083	zinc finger, RAN-binding domain containing 3
687	ZNF780A	-1.82222	0.00811363	0.0990505	284323	zinc finger protein 780A
688	CAMK2G	-1.82733	3.485e-05	0.00205194	818	calcium/calmodulin-dependent protein kinase II gamma
689	ZNF510	-1.82797	1.18132e-06	0.000128967	22869	zinc finger protein 510
690	STK3	-1.83027	0.000388526	0.0129268	6788	serine/threonine kinase 3
691	NMNAT1	-1.83079	0.000327463	0.011383	64802	nicotinamide nucleotide adenylyltransferase 1
692	ANKRD55	-1.83367	0.00104736	0.0257069	79722	ankyrin repeat domain 55
693	GNG7	-1.83878	0.00104128	0.0256003	2788	guanine nucleotide binding protein (G protein), gamma 7
694	OSBPL11	-1.84033	0.000120198	0.00512085	114885	oxysterol binding protein-like 11
695	ASB12	-1.84147	0.00839046	0.101367	142689	ankyrin repeat and SOCS box containing 12
696	KCTD21-AS1	-1.84702	0.0039754	0.0615965	100289388	KCTD21 antisense RNA 1
697	RNF170	-1.84841	1.6342e-05	0.00113811	81790	ring finger protein 170
698	TSNAX	-1.84945	0.00425357	0.0642166	7257	translin associated factor X
699	FAM46A	-1.84993	7.1786e-09	1.88088e-06	55603	family with sequence similarity 46, member A
700	KIF3C	-1.85219	0.000840196	0.022097	3797	kinesin family member 3C
701	TESPA1	-1.85369	0.00450548	0.0669308	9840	thymocyte expressed, positive selection associated 1
702	SERPINB2	-1.8589	1.92423e-07	2.86565e-05	5055	serpin peptidase inhibitor, clade B (ovalbumin), member 2
703	FAM189A1	-1.86009	0.00132323	0.0300952	23359	family with sequence similarity 189, member A1
704	TMEM229B	-1.87587	0.000616469	0.0178232	161145	transmembrane protein 229B
705	TIGD2	-1.87798	0.00096965	0.024312	166815	tigger transposable element derived 2
706	TRIM69	-1.88424	0.000344556	0.0117626	140691	tripartite motif containing 69
707	ADORA3	-1.88735	0.0009722	0.0243468	140	adenosine A3 receptor
708	RTN4R	-1.88859	0.00689876	0.0891522	65078	reticulon 4 receptor
709	CDC42EP4	-1.89035	5.22372e-05	0.00274422	23580	CDC42 effector protein (Rho GTPase binding) 4
710	ACPP	-1.89342	4.96008e-06	0.000442418	55	acid phosphatase, prostate
711	FAXDC2	-1.89614	0.00554271	0.0765354	10826	fatty acid hydroxylase domain containing 2
712	RGL4	-1.90252	9.14904e-05	0.0042334	266747	ral guanine nucleotide dissociation stimulator-like 4
713	SARM1	-1.90549	0.00240422	0.0445442	23098	sterile alpha and TIR motif containing 1
714	TGM5	-1.90656	0.0017584	0.0367842	9333	transglutaminase 5
715	PLCL2	-1.90789	0.00210644	0.0410727	23228	phospholipase C like 2
716	RPA3	-1.90893	0.000238722	0.00903223	6119	replication protein A3
717	CD36	-1.9246	0.00620862	0.0836368	948	CD36 molecule (thrombospondin receptor)
718	MGAT3	-1.93039	0.000569004	0.0168936	4248	mannosyl (beta-1,4-)-glycoprotein beta-1,4-N-acetylglucosaminyltransferase
719	SIGLEC14	-1.94626	0.00836635	0.101151	100049587	sialic acid binding Ig-like lectin 14
720	CEACAM5	-1.95072	0.00193905	0.0390062	1048	carcinoembryonic antigen-related cell adhesion molecule 5
721	FAM43A	-1.95151	0.00408385	0.0625286	131583	family with sequence similarity 43, member A
722	HERC5	-1.95442	0.00287722	0.0499623	51191	HECT and RLD domain containing E3 ubiquitin protein ligase 5
723	AMACR	-1.95445	9.02842e-07	0.000103981	23600	alpha-methylacyl-CoA racemase
724	C5orf34	-1.95447	0.000155062	0.00638966	375444	chromosome 5 open reading frame 34
725	AKAP13	-1.95488	0.00030503	0.0107639	11214	A kinase (PRKA) anchor protein 13
726	DUSP19	-1.96169	0.00897568	0.105815	142679	dual specificity phosphatase 19
727	DCP1B	-1.97584	5.92935e-07	7.35415e-05	196513	decapping mRNA 1B
728	USP44	-1.97608	5.87043e-06	0.000506379	84101	ubiquitin specific peptidase 44
729	OR52B6	-1.97909	0.000187208	0.00744605	340980	olfactory receptor, family 52, subfamily B, member 6
730	CCM2	-1.9791	7.87906e-06	0.000642619	83605	cerebral cavernous malformation 2
731	LINC01359	-1.98133	0.00608309	0.0823162	101927084	long intergenic non-protein coding RNA 1359
732	ZBED8	-1.98731	0.000822839	0.0218331	63920	zinc finger, BED-type containing 8
733	ZYG11B	-1.98898	9.65914e-07	0.000110035	79699	zyg-11 family member B, cell cycle regulator
734	ADGRG5	-1.99893	2.78307e-06	0.000266374	221188	adhesion G protein-coupled receptor G5
735	MVB12B	-1.99932	4.93096e-06	0.0004417	89853	multivesicular body subunit 12B
736	RAB15	-2.00278	0.000622172	0.0179199	376267	RAB15, member RAS oncogene family
737	GRPR	-2.01412	0.00140844	0.0313401	2925	gastrin-releasing peptide receptor
738	ARL4C	-2.0155	0.00964209	0.110201	10123	ADP-ribosylation factor like GTPase 4C
739	GPR85	-2.03669	0.00126615	0.0293256	54329	G protein-coupled receptor 85
740	SMAD6	-2.04612	9.09084e-08	1.54921e-05	4091	SMAD family member 6
741	NREP	-2.04701	1.5568e-07	2.41719e-05	9315	neuronal regeneration related protein
742	SH2B2	-2.04788	6.38761e-05	0.00321213	10603	SH2B adaptor protein 2
743	NLRC3	-2.05141	2.28373e-05	0.00147166	197358	NLR family, CARD domain containing 3
744	ZKSCAN3	-2.05345	0.000580285	0.0170834	80317	zinc finger with KRAB and SCAN domains 3
745	SOWAHD	-2.05903	0.00165266	0.0350967	347454	sosondowah ankyrin repeat domain family member D
746	SOX4	-2.06621	4.67649e-10	1.83127e-07	6659	SRY box 4
747	ARHGAP30	-2.0737	2.3416e-09	7.03205e-07	257106	Rho GTPase activating protein 30
748	CCR2	-2.0799	0.00798021	0.0979351	729230	chemokine (C-C motif) receptor 2
749	RHEBL1	-2.09247	0.00190103	0.038673	121268	Ras homolog enriched in brain like 1
750	EPHA1	-2.10065	0.00211632	0.0411505	2041	EPH receptor A1
751	FAM174B	-2.10175	8.78954e-05	0.00415886	400451	family with sequence similarity 174, member B
752	GAPT	-2.11476	6.9287e-06	0.00058093	202309	GRB2-binding adaptor protein, transmembrane
753	ENPP4	-2.11758	0.000489578	0.0152937	22875	ectonucleotide pyrophosphatase/phosphodiesterase 4 (putative)
754	SKOR1	-2.12115	2.61731e-05	0.00161357	390598	SKI family transcriptional corepressor 1
755	CNR2	-2.12292	0.000892118	0.0229444	1269	cannabinoid receptor 2
756	CCDC15	-2.12298	0.000879861	0.0226848	80071	coiled-coil domain containing 15
757	GJA3	-2.13459	0.000332036	0.0115038	2700	gap junction protein alpha 3
758	ZNF391	-2.14317	8.28188e-05	0.00399073	346157	zinc finger protein 391
759	OPRL1	-2.15308	2.21189e-05	0.00143097	4987	opiate receptor-like 1
760	MANSC1	-2.1543	0.000294118	0.0105205	54682	MANSC domain containing 1
761	NFE2	-2.15746	3.56879e-06	0.000332469	4778	nuclear factor, erythroid 2
762	ARHGAP25	-2.16072	5.44919e-10	2.00387e-07	9938	Rho GTPase activating protein 25
763	IL16	-2.17374	1.94109e-05	0.00130827	3603	interleukin 16
764	C16orf54	-2.18031	1.85898e-09	5.90396e-07	283897	chromosome 16 open reading frame 54
765	TK2	-2.18895	0.000274052	0.0100077	7084	thymidine kinase 2, mitochondrial
766	GFI1B	-2.20968	9.6472e-06	0.000753182	8328	growth factor independent 1B transcription repressor
767	INHBB	-2.21803	6.72439e-05	0.00333215	3625	inhibin beta B
768	ACSS3	-2.22433	0.000117028	0.00501277	79611	acyl-CoA synthetase short-chain family member 3
769	MYBPH	-2.23418	0.00105461	0.0257942	4608	myosin binding protein H
770	NMRK1	-2.24359	3.81001e-05	0.00220304	54981	nicotinamide riboside kinase 1
771	GPR65	-2.25997	2.8419e-05	0.00171669	8477	G protein-coupled receptor 65
772	RGL1	-2.27451	0.000434531	0.0141212	23179	ral guanine nucleotide dissociation stimulator-like 1
773	FAM214A	-2.31022	7.6715e-05	0.00374831	56204	family with sequence similarity 214, member A
774	MGAT4A	-2.32179	2.02402e-05	0.00134684	11320	mannosyl (alpha-1,3-)-glycoprotein beta-1,4-N-acetylglucosaminyltransferase, isozyme A
775	ZBTB12	-2.32597	7.2311e-05	0.00355801	221527	zinc finger and BTB domain containing 12
776	RGS18	-2.32775	1.09333e-10	5.45647e-08	64407	regulator of G-protein signaling 18
777	ERVFRD-1	-2.34041	2.00806e-05	0.00134476	405754	endogenous retrovirus group FRD, member 1
778	SLC26A9	-2.3469	6.12019e-05	0.00312129	115019	solute carrier family 26 (anion exchanger), member 9
779	SLITRK5	-2.35586	0.00311221	0.0527347	26050	SLIT and NTRK-like family, member 5
780	P2RY6	-2.37589	5.87642e-07	7.33188e-05	5031	pyrimidinergic receptor P2Y, G-protein coupled, 6
781	ZNF285	-2.38968	0.00856434	0.102425	26974	zinc finger protein 285
782	OR10P1	-2.39934	0.00046663	0.0148197	121130	olfactory receptor, family 10, subfamily P, member 1
783	CCNJL	-2.41644	3.05084e-06	0.000286765	79616	cyclin J-like
784	SIGLEC12	-2.43988	0.000238047	0.00903223	89858	sialic acid binding Ig-like lectin 12 (gene/pseudogene)
785	CSF1R	-2.44831	1.71051e-06	0.000182	1436	colony stimulating factor 1 receptor
786	PLEKHG3	-2.47054	0.000383745	0.0128131	26030	pleckstrin homology domain containing, family G (with RhoGef domain) member 3
787	RGS14	-2.47508	7.09194e-09	1.88088e-06	10636	regulator of G-protein signaling 14
788	ASB13	-2.48017	1.18208e-07	1.92074e-05	79754	ankyrin repeat and SOCS box containing 13
789	LRMP	-2.55907	9.70261e-10	3.36916e-07	4033	lymphoid-restricted membrane protein
790	ZFP14	-2.58886	0.000515976	0.0158351	57677	ZFP14 zinc finger protein
791	MERTK	-2.59814	7.62617e-07	9.0312e-05	10461	MER proto-oncogene, tyrosine kinase
792	RBM47	-2.6122	4.09537e-06	0.000373231	54502	RNA binding motif protein 47
793	SEMA4B	-2.65828	1.56231e-08	3.55951e-06	10509	sema domain, immunoglobulin domain (Ig), transmembrane domain (TM) and short cytoplasmic domain, (semaphorin) 4B
794	SELPLG	-2.7095	3.71252e-10	1.52585e-07	6404	selectin P ligand
795	ANKRD22	-2.71687	4.43404e-07	5.80172e-05	118932	ankyrin repeat domain 22
796	TREML2	-2.725	2.99368e-11	1.90153e-08	79865	triggering receptor expressed on myeloid cells-like 2
797	CXCR2	-2.74288	3.87398e-08	7.58901e-06	3579	chemokine (C-X-C motif) receptor 2
798	TET1	-2.90894	2.39693e-06	0.000239248	80312	tet methylcytosine dioxygenase 1
799	LDLRAD4	-3.57934	6.63201e-09	1.78222e-06	753	low density lipoprotein receptor class A domain containing 4
800	PPP1R3B	-3.85865	5.62978e-07	7.10878e-05	79660	protein phosphatase 1, regulatory subunit 3B
801	SLAMF6	-3.95347	4.87935e-06	0.000438953	114836	SLAM family member 6
802	ZC3H6	-4.25322	3.69448e-08	7.30567e-06	376940	zinc finger CCCH-type containing 6

## Sheet: OCI-AML3 30min vs Control
DEGs for the treatment groups comparison OCI-AML3 vs Untreated control 30min (p< 0.01;|FC|>=1.5).Column order: # number of gene, Gene SYMBOL, Fold Change, P value, adjusted (adj) P value, ENTREZ ID, Gene Name
#	SYMBOL	Fold Change	P.Value	adj.P.Val	ENTREZ ID	Gene Name
1	EGR2	15.2699	1.49088e-14	3.12503e-10	1959	early growth response 2
2	EGR3	6.5162	3.63732e-09	1.08917e-05	1960	early growth response 3
3	BTG2	5.54881	8.52534e-14	8.93499e-10	7832	BTG family, member 2
4	CCL3	5.35216	5.05808e-07	0.000815558	6348	chemokine (C-C motif) ligand 3
5	CCL3L3	5.10673	1.83927e-08	4.28365e-05	414062	chemokine (C-C motif) ligand 3-like 3
6	NR4A1	4.27153	1.53308e-09	6.427e-06	3164	nuclear receptor subfamily 4, group A, member 1
7	ADAMTS1	3.57834	4.78087e-11	3.34039e-07	9510	ADAM metallopeptidase with thrombospondin type 1 motif 1
8	OSM	3.29103	2.85704e-06	0.00366829	5008	oncostatin M
9	JUN	3.2895	2.64435e-09	9.23803e-06	3725	jun proto-oncogene
10	DEFA4	3.17047	3.13544e-05	0.0219073	1669	defensin, alpha 4, corticostatin
11	C3AR1	3.16023	6.60187e-06	0.00710043	719	complement component 3a receptor 1
12	EGR1	2.88075	7.41795e-06	0.00740418	1958	early growth response 1
13	KCNJ2	2.77173	0.000670905	0.190038	3759	potassium channel, inwardly rectifying subfamily J, member 2
14	NR4A2	2.73426	5.21567e-05	0.0307596	4929	nuclear receptor subfamily 4, group A, member 2
15	TNF	2.72465	7.16857e-07	0.00107329	7124	tumor necrosis factor
16	LIF	2.62623	1.34684e-06	0.00188207	3976	leukemia inhibitory factor
17	FAM150A	2.5441	0.000608216	0.183253	389658	family with sequence similarity 150, member A
18	IL1B	2.54268	5.83197e-09	1.52805e-05	3553	interleukin 1 beta
19	HBEGF	2.53999	1.33405e-05	0.010755	1839	heparin-binding EGF-like growth factor
20	SNAI1	2.48657	0.00594788	0.4541	6615	snail family zinc finger 1
21	MPO	2.42396	0.00402081	0.408476	4353	myeloperoxidase
22	NR4A3	2.37648	0.00246511	0.339943	8013	nuclear receptor subfamily 4, group A, member 3
23	MSC	2.36122	0.0023832	0.339943	9242	musculin
24	BDNF	2.32582	2.97509e-06	0.00366829	627	brain-derived neurotrophic factor
25	ZFP36	2.31282	1.50535e-09	6.427e-06	7538	ZFP36 ring finger protein
26	ERGIC1	2.25365	0.00927715	0.528177	57222	endoplasmic reticulum-golgi intermediate compartment 1
27	C3orf62	2.24503	0.000588831	0.183253	375341	chromosome 3 open reading frame 62
28	FOSB	2.21585	7.78643e-05	0.0429504	2354	FBJ murine osteosarcoma viral oncogene homolog B
29	IER3	2.20059	2.75214e-05	0.0198923	8870	immediate early response 3
30	PMAIP1	2.15792	3.93422e-05	0.0266017	5366	phorbol-12-myristate-13-acetate-induced protein 1
31	DUSP1	2.1473	0.000115048	0.0588178	1843	dual specificity phosphatase 1
32	SLC9A9	2.14032	0.00450708	0.423646	285195	solute carrier family 9, subfamily A (NHE9, cation proton antiporter 9), member 9
33	PLK2	2.13922	0.00462189	0.424372	10769	polo-like kinase 2
34	RGS2	2.11914	2.17549e-05	0.016889	5997	regulator of G-protein signaling 2
35	SNAI2	2.09593	0.0045912	0.424372	6591	snail family zinc finger 2
36	AP1S3	2.0517	0.00797828	0.504717	130340	adaptor-related protein complex 1 sigma 3 subunit
37	PRSS12	2.01544	0.000224242	0.0979238	8492	protease, serine, 12 (neurotrypsin, motopsin)
38	PTGS2	2.01521	0.00903032	0.525723	5743	prostaglandin-endoperoxide synthase 2 (prostaglandin G/H synthase and cyclooxygenase)
39	RHOB	1.97347	4.74191e-05	0.03002	388	ras homolog family member B
40	VWCE	1.96775	0.000425933	0.153931	220001	von Willebrand factor C and EGF domains
41	TWIST1	1.9672	0.000545598	0.178692	7291	twist family bHLH transcription factor 1
42	DUSP2	1.9338	9.52696e-06	0.00832061	1844	dual specificity phosphatase 2
43	MYRF	1.92334	0.00294816	0.376807	745	myelin regulatory factor
44	CXCL8	1.92146	0.000282777	0.111836	3576	chemokine (C-X-C motif) ligand 8
45	SFRP2	1.92113	0.00595085	0.4541	6423	secreted frizzled-related protein 2
46	NFKBID	1.9084	3.52349e-07	0.000615466	84807	nuclear factor of kappa light polypeptide gene enhancer in B-cells inhibitor, delta
47	IER2	1.90355	5.89485e-08	0.000123562	9592	immediate early response 2
48	RUSC2	1.90057	0.000833331	0.19195	9853	RUN and SH3 domain containing 2
49	JUNB	1.89161	2.56465e-05	0.0191992	3726	jun B proto-oncogene
50	INPP5D	1.88209	0.00609016	0.455914	3635	inositol polyphosphate-5-phosphatase D
51	GALNT3	1.86436	0.00501535	0.434408	2591	polypeptide N-acetylgalactosaminyltransferase 3
52	ATP6V1C2	1.86201	1.2914e-05	0.010755	245973	ATPase, H+ transporting, lysosomal 42kDa, V1 subunit C2
53	PHLDA1	1.85819	7.14138e-05	0.0404569	22822	pleckstrin homology-like domain, family A, member 1
54	MTARC1	1.84907	0.00797344	0.504717	64757	mitochondrial amidoxime reducing component 1
55	ATP4B	1.83536	0.000122338	0.0610552	496	ATPase, H+/K+ exchanging, beta polypeptide
56	TTYH1	1.83484	0.00168992	0.296576	57348	tweety family member 1
57	CCDC51	1.82876	0.0016092	0.29078	79714	coiled-coil domain containing 51
58	NDST3	1.82733	0.00483653	0.431427	9348	N-deacetylase/N-sulfotransferase (heparan glucosaminyl) 3
59	IL10	1.81402	8.84695e-05	0.047549	3586	interleukin 10
60	NRN1	1.80566	0.000257253	0.103698	51299	neuritin 1
61	CCL2	1.80492	4.86943e-05	0.03002	6347	chemokine (C-C motif) ligand 2
62	KIAA2026	1.80488	0.00553748	0.444717	158358	KIAA2026
63	TECPR2	1.78762	0.00102773	0.21982	9895	tectonin beta-propeller repeat containing 2
64	TRIB1	1.78512	1.307e-07	0.000249054	10221	tribbles pseudokinase 1
65	TSTD3	1.77529	0.00852224	0.507217	100130890	thiosulfate sulfurtransferase (rhodanese)-like domain containing 3
66	SUCNR1	1.77057	0.0021922	0.326859	56670	succinate receptor 1
67	ASRGL1	1.76414	0.00662608	0.472554	80150	asparaginase like 1
68	NFKBIZ	1.75943	6.77489e-06	0.00710043	64332	nuclear factor of kappa light polypeptide gene enhancer in B-cells inhibitor, zeta
69	DTD2	1.7591	0.000142834	0.0680443	112487	D-tyrosyl-tRNA deacylase 2 (putative)
70	ACTRT3	1.74712	0.00188371	0.30027	84517	actin-related protein T3
71	DYRK1B	1.73988	0.00385521	0.406075	9149	dual specificity tyrosine-(Y)-phosphorylation regulated kinase 1B
72	CCDC3	1.73814	0.00180199	0.30027	83643	coiled-coil domain containing 3
73	SOWAHC	1.73784	0.00134874	0.264215	65124	sosondowah ankyrin repeat domain family member C
74	KRT84	1.73294	0.00742665	0.494266	3890	keratin 84, type II
75	NISCH	1.7217	0.0033765	0.38829	11188	nischarin
76	EVX2	1.72009	0.00318375	0.387716	344191	even-skipped homeobox 2
77	SLC10A6	1.70956	0.00514776	0.43528	345274	solute carrier family 10 (sodium/bile acid cotransporter), member 6
78	ICAM5	1.70868	0.00182384	0.30027	7087	intercellular adhesion molecule 5
79	IQCA1	1.70725	0.00158181	0.288316	79781	IQ motif containing with AAA domain 1
80	GH2	1.70122	0.00200663	0.309272	2689	growth hormone 2
81	ZC2HC1C	1.69692	0.0014499	0.271688	79696	zinc finger, C2HC-type containing 1C
82	TMEM47	1.68566	0.000794183	0.19195	83604	transmembrane protein 47
83	FOS	1.68184	0.00284232	0.369034	2353	FBJ murine osteosarcoma viral oncogene homolog
84	CSRNP1	1.67697	4.62906e-05	0.03002	64651	cysteine-serine-rich nuclear protein 1
85	CTSO	1.67272	0.00473381	0.429547	1519	cathepsin O
86	CD79A	1.6704	0.000995512	0.217364	973	CD79a molecule, immunoglobulin-associated alpha
87	EIF3F	1.65571	0.00365982	0.39955	8665	Eukaryotic translation initiation factor 3 subunit F
88	TSTD1	1.65502	0.00923635	0.527529	100131187	thiosulfate sulfurtransferase (rhodanese)-like domain containing 1
89	ZNF568	1.65484	0.00325547	0.387716	374900	zinc finger protein 568
90	FMN1	1.64487	0.00444427	0.421522	342184	formin 1
91	PIM3	1.63629	0.000253348	0.103698	415116	Pim-3 proto-oncogene, serine/threonine kinase
92	DCUN1D4	1.62725	0.00078374	0.19195	23142	DCN1, defective in cullin neddylation 1, domain containing 4
93	GLIS2	1.61879	0.00765768	0.499513	84662	GLIS family zinc finger 2
94	LOX	1.6084	0.00406847	0.408476	4015	lysyl oxidase
95	SERPINA3	1.6062	0.00623506	0.458784	12	serpin peptidase inhibitor, clade A (alpha-1 antiproteinase, antitrypsin), member 3
96	CAMKMT	1.60602	0.00648805	0.469672	79823	calmodulin-lysine N-methyltransferase
97	SCARF2	1.60345	0.00701959	0.487211	91179	scavenger receptor class F, member 2
98	MYADML2	1.59605	0.00189092	0.30027	255275	myeloid-associated differentiation marker-like 2
99	ARL4A	1.59363	0.0082109	0.504717	10124	ADP-ribosylation factor like GTPase 4A
100	LAMTOR3	1.5906	0.00391891	0.406655	8649	late endosomal/lysosomal adaptor, MAPK and MTOR activator 3
101	GRAMD1B	1.58695	0.00370206	0.399915	57476	GRAM domain containing 1B
102	SPRY2	1.58683	8.99162e-06	0.0081945	10253	sprouty RTK signaling antagonist 2
103	BTN2A2	1.58613	0.00990233	0.532212	10385	butyrophilin, subfamily 2, member A2
104	TLDC1	1.58077	0.00176425	0.298229	57707	TBC/LysM-associated domain containing 1
105	C5orf34	1.57804	0.00962717	0.528177	375444	chromosome 5 open reading frame 34
106	ZFP36L1	1.57553	0.00243512	0.339943	677	ZFP36 ring finger protein-like 1
107	DTHD1	1.57188	0.00906524	0.525723	401124	death domain containing 1
108	EGR4	1.56689	0.00522181	0.43528	1961	early growth response 4
109	TBC1D30	1.56524	0.00497885	0.434408	23329	TBC1 domain family, member 30
110	SPERT	1.56328	0.00856614	0.507217	220082	spermatid associated
111	NKX2-8	1.56026	0.00588526	0.4541	26257	NK2 homeobox 8
112	TRAPPC13	1.55928	0.00946695	0.528177	80006	trafficking protein particle complex 13
113	GPIHBP1	1.55733	0.00307131	0.385495	338328	glycosylphosphatidylinositol anchored high density lipoprotein binding protein 1
114	ZNF566	1.54488	0.00914431	0.526596	84924	zinc finger protein 566
115	PGAM4	1.54265	0.00699386	0.487038	441531	phosphoglycerate mutase family member 4
116	IFIH1	1.54133	0.00075493	0.19195	64135	interferon induced, with helicase C domain 1
117	C12orf76	1.53891	0.0091529	0.526596	400073	chromosome 12 open reading frame 76
118	IBA57	1.53835	0.00542371	0.438944	200205	IBA57 homolog, iron-sulfur cluster assembly
119	FAM135A	1.53405	0.00022982	0.0983115	57579	family with sequence similarity 135, member A
120	CLDN12	1.53222	0.000539281	0.178692	9069	claudin 12
121	WDR47	1.52964	0.000487369	0.170262	22911	WD repeat domain 47
122	OAS3	1.52856	0.00142447	0.271438	4940	2-5-oligoadenylate synthetase 3
123	PARP16	1.52757	0.00339542	0.38829	54956	poly(ADP-ribose) polymerase family member 16
124	HRK	1.5265	0.00124933	0.24943	8739	harakiri, BCL2 interacting protein
125	MICALL2	1.52577	0.0042194	0.413661	79778	MICAL-like 2
126	AQP7	1.52225	0.00807168	0.504717	364	aquaporin 7
127	SETSIP	1.51506	0.00691358	0.483052	646817	SET-like protein
128	SPECC1L-ADORA2A	1.51473	0.00734834	0.494266	101730217	SPECC1L-ADORA2A readthrough (NMD candidate)
129	CD80	1.50433	0.00810595	0.504717	941	CD80 molecule
130	ITPR2	-1.50221	0.0018851	0.30027	3709	inositol 1,4,5-trisphosphate receptor, type 2
131	ABCC3	-1.50765	0.00479848	0.431427	8714	ATP binding cassette subfamily C member 3
132	GZMK	-1.50976	0.00358187	0.395155	3003	granzyme K
133	TMEM25	-1.51311	0.00687792	0.482167	84866	transmembrane protein 25
134	LINC01496	-1.51888	0.00773588	0.500469	102723426	long intergenic non-protein coding RNA 1496
135	OR2V1	-1.52241	0.000697718	0.19195	26693	olfactory receptor, family 2, subfamily V, member 1
136	WDR72	-1.52656	0.0045741	0.424372	256764	WD repeat domain 72
137	OR6B2	-1.5299	0.00126137	0.24943	389090	olfactory receptor, family 6, subfamily B, member 2
138	PNOC	-1.53188	0.000105015	0.0550303	5368	prepronociceptin
139	TRAF3IP2	-1.53344	0.00174032	0.296576	10758	TRAF3 interacting protein 2
140	SLC41A3	-1.53345	0.000805097	0.19195	54946	solute carrier family 41, member 3
141	DCANP1	-1.53438	0.00950148	0.528177	140947	dendritic cell-associated nuclear protein
142	GCHFR	-1.53644	0.00285213	0.369034	2644	GTP cyclohydrolase I feedback regulator
143	RSPH9	-1.53839	0.000407919	0.151221	221421	radial spoke head 9 homolog (Chlamydomonas)
144	DCHS2	-1.54641	0.00783186	0.501225	54798	dachsous cadherin-related 2
145	WNT4	-1.54866	0.00767345	0.499513	54361	wingless-type MMTV integration site family, member 4
146	OR4D9	-1.55894	0.005238	0.43528	390199	olfactory receptor, family 4, subfamily D, member 9
147	KIAA2022	-1.56062	0.00815987	0.504717	340533	KIAA2022
148	DLX6	-1.56071	0.00604426	0.4541	1750	distal-less homeobox 6
149	OR2G3	-1.5646	0.00520732	0.43528	81469	olfactory receptor, family 2, subfamily G, member 3
150	OLFML1	-1.56537	0.00533935	0.43528	283298	olfactomedin like 1
151	RTBDN	-1.56945	0.00288252	0.370678	83546	retbindin
152	HMBS	-1.5796	0.00588765	0.4541	3145	hydroxymethylbilane synthase
153	SPDYE1	-1.58412	0.00252226	0.340028	285955	speedy/RINGO cell cycle regulator family member E1
154	ZG16	-1.58419	0.00861908	0.508914	653808	zymogen granule protein 16
155	DND1	-1.59208	0.0031135	0.386644	373863	DND microRNA-mediated repression inhibitor 1
156	GRB7	-1.59239	0.00471897	0.429547	2886	growth factor receptor bound protein 7
157	WDR63	-1.59585	0.00784323	0.501225	126820	WD repeat domain 63
158	EPHX2	-1.59753	0.00828545	0.506274	2053	epoxide hydrolase 2, cytoplasmic
159	ACKR3	-1.5977	0.00492206	0.433665	57007	atypical chemokine receptor 3
160	PITPNM3	-1.60381	0.00200332	0.309272	83394	PITPNM family member 3
161	TBC1D9	-1.60838	0.00361333	0.396539	23158	TBC1 domain family, member 9 (with GRAM domain)
162	C2orf27B	-1.61004	0.000529615	0.178692	408029	chromosome 2 open reading frame 27B
163	NPY4R	-1.61863	0.00185417	0.30027	5540	Homo sapiens neuropeptide Y receptor Y4 (NPY4R), transcript variant 2, mRNA.
164	CCDC159	-1.62455	0.00256248	0.342116	126075	coiled-coil domain containing 159
165	GNG8	-1.62459	0.000401419	0.151221	94235	guanine nucleotide binding protein (G protein), gamma 8
166	PTPN3	-1.62757	0.00967606	0.528177	5774	protein tyrosine phosphatase, non-receptor type 3
167	CCDC144A	-1.62882	0.00684573	0.481521	9720	coiled-coil domain containing 144A
168	MFAP4	-1.63564	0.00651345	0.469672	4239	microfibrillar associated protein 4
169	CLDN6	-1.63844	5.28288e-05	0.0307596	9074	claudin 6
170	PRAM1	-1.63988	0.00422325	0.413661	84106	PML-RARA regulated adaptor molecule 1
171	KIF26B	-1.64684	0.00583334	0.4541	55083	kinesin family member 26B
172	NUTM2D	-1.65196	0.00218486	0.326859	728130	NUT family member 2D
173	MEIOC	-1.65448	0.00463629	0.424372	284071	meiosis specific with coiled-coil domain
174	CUEDC1	-1.65883	0.00856486	0.507217	404093	CUE domain containing 1
175	RSAD2	-1.65907	0.000131279	0.063994	91543	radical S-adenosyl methionine domain containing 2
176	SCN4A	-1.65927	0.00242994	0.339943	6329	sodium channel, voltage gated, type IV alpha subunit
177	RGAG4	-1.66342	0.00349037	0.389158	340526	retrotransposon gag domain containing 4
178	FAM217A	-1.66612	0.00454463	0.424372	222826	family with sequence similarity 217, member A
179	BSND	-1.66754	0.00973049	0.529768	7809	barttin CLCNK-type chloride channel accessory beta subunit
180	PLEKHG6	-1.67118	0.00617005	0.458618	55200	pleckstrin homology domain containing, family G (with RhoGef domain) member 6
181	VCY	-1.67523	0.00322224	0.387716	9084	variable charge, Y-linked
182	KRTAP10-5	-1.68409	0.0037067	0.399915	386680	keratin associated protein 10-5
183	PSG6	-1.68501	0.00535209	0.43528	5675	pregnancy specific beta-1-glycoprotein 6
184	OR51M1	-1.69299	0.00394617	0.407466	390059	olfactory receptor, family 51, subfamily M, member 1
185	NHS	-1.70356	0.000528915	0.178692	4810	Nance-Horan syndrome (congenital cataracts and dental anomalies)
186	THEGL	-1.71556	0.0037264	0.399915	100506564	theg spermatid protein-like
187	DLG5	-1.71611	0.000588274	0.183253	9231	discs, large homolog 5 (Drosophila)
188	PRAME	-1.72005	0.000185574	0.0864405	23532	preferentially expressed antigen in melanoma
189	KRT26	-1.741	0.00244698	0.339943	353288	keratin 26, type I
190	TXNDC2	-1.74722	0.00526012	0.43528	84203	thioredoxin domain containing 2 (spermatozoa)
191	IL32	-1.75093	0.0093759	0.528177	9235	interleukin 32
192	C12orf54	-1.75868	0.00840565	0.507217	121273	chromosome 12 open reading frame 54
193	BMP6	-1.76081	0.00846418	0.507217	654	bone morphogenetic protein 6
194	FAM110B	-1.76212	0.0052914	0.43528	90362	family with sequence similarity 110, member B
195	CYP2D6	-1.76335	0.00947717	0.528177	1565	cytochrome P450, family 2, subfamily D, polypeptide 6
196	AC208162.1	-1.76726	0.00242669	0.339943	---	ENST00000625759
197	KIAA1644	-1.76755	0.00332785	0.38829	85352	KIAA1644
198	PPP1R1A	-1.78149	0.00301356	0.380525	5502	protein phosphatase 1, regulatory (inhibitor) subunit 1A
199	TNP1	-1.78684	0.00181589	0.30027	7141	transition protein 1 (during histone to protamine replacement)
200	ZNF767P	-1.78741	0.00070785	0.19195	79970	zinc finger family member 767, pseudogene
201	FOXJ1	-1.79075	0.00551061	0.444261	2302	forkhead box J1
202	NUP188	-1.82687	0.00248314	0.340028	23511	nucleoporin 188
203	RNF32	-1.82841	0.0040684	0.408476	140545	ring finger protein 32
204	ST5	-1.83698	0.00389799	0.406655	6764	suppression of tumorigenicity 5
205	C7orf61	-1.84231	0.00729942	0.494266	402573	chromosome 7 open reading frame 61
206	SMIM14	-1.84488	0.00145491	0.271688	201895	small integral membrane protein 14
207	TP63	-1.86271	0.00409236	0.408476	8626	tumor protein p63
208	TBXA2R	-1.86769	0.00429991	0.414849	6915	thromboxane A2 receptor
209	KDM4C	-1.86964	0.00268237	0.355856	23081	lysine demethylase 4C
210	OR10AG1	-1.87337	8.54264e-06	0.0081392	282770	olfactory receptor, family 10, subfamily AG, member 1
211	PRRT1	-1.87358	0.00250575	0.340028	80863	proline-rich transmembrane protein 1
212	RNF175	-1.88149	0.00343463	0.38829	285533	ring finger protein 175
213	IKZF2	-1.90419	0.000879959	0.196221	22807	IKAROS family zinc finger 2
214	VIM	-1.90994	0.000644577	0.189541	7431	vimentin
215	PRMT8	-1.93611	0.00125645	0.24943	56341	protein arginine methyltransferase 8
216	SPARC	-1.97713	0.000611978	0.183253	6678	secreted protein, acidic, cysteine-rich (osteonectin)
217	SBSPON	-2.03968	0.000780667	0.19195	157869	somatomedin B and thrombospondin type 1 domain containing
218	LCN15	-2.06359	0.00420689	0.413661	389812	lipocalin 15
219	FAM167A	-2.06966	0.00315981	0.387716	83648	family with sequence similarity 167, member A
220	LIX1	-2.42253	0.00123771	0.24943	167410	limb and CNS expressed 1
221	C8orf74	-2.88074	5.87075e-06	0.00683648	203076	chromosome 8 open reading frame 74

## Sheet: OCI-AML3 3h vs Control
DEGs for the treatment groups comparison OCI-AML3 vs Untreated control 3h (p< 0.01;|FC|>=1.5).Column order: # number of gene, Gene SYMBOL, Fold Change, P value, adjusted (adj) P value, ENTREZ ID, Gene Name
#	SYMBOL	Fold Change	P.Value	adj.P.Val	ENTREZ ID	Gene Name
1	EGR3	11.1496	9.30937e-12	4.87834e-08	1960	early growth response 3
2	NR4A3	6.2898	1.2361e-07	0.000107958	8013	nuclear receptor subfamily 4, group A, member 3
3	NR4A1	6.11342	6.29086e-12	4.39543e-08	3164	nuclear receptor subfamily 4, group A, member 1
4	CCL3	5.97941	3.93e-08	4.33562e-05	6348	chemokine (C-C motif) ligand 3
5	JUN	5.01065	2.78741e-12	2.92134e-08	3725	jun proto-oncogene
6	GNLY	4.6033	2.25511e-07	0.000175072	10578	granulysin
7	MAFB	4.07492	1.11179e-05	0.00401796	9935	v-maf avian musculoaponeurotic fibrosarcoma oncogene homolog B
8	IER3	3.89798	2.73168e-09	4.77156e-06	8870	immediate early response 3
9	C3AR1	3.71198	2.47341e-07	0.000185161	719	complement component 3a receptor 1
10	CHAC1	3.69754	2.78782e-06	0.00142526	79094	ChaC glutathione-specific gamma-glutamylcyclotransferase 1
11	BTG2	3.52022	2.5783e-12	2.92134e-08	7832	BTG family, member 2
12	IL7R	3.44941	5.1075e-08	5.09802e-05	3575	interleukin 7 receptor
13	RGCC	3.3729	4.62694e-05	0.0119735	28984	regulator of cell cycle
14	EGR2	3.25558	3.10244e-09	5.00232e-06	1959	early growth response 2
15	PRR16	3.24598	0.000167247	0.0252472	51334	proline rich 16
16	KIAA1683	3.1603	2.76772e-05	0.00783975	80726	KIAA1683
17	GPR183	3.13255	7.84429e-09	1.09616e-05	1880	G protein-coupled receptor 183
18	CD83	3.05736	6.82164e-11	2.04269e-07	9308	CD83 molecule
19	NRG1	2.95766	2.81371e-05	0.00786375	3084	neuregulin 1
20	ATF3	2.93892	0.000509139	0.0513079	467	activating transcription factor 3
21	NR4A2	2.81468	9.88251e-06	0.00376631	4929	nuclear receptor subfamily 4, group A, member 2
22	ADAMTS1	2.74325	3.59663e-10	9.42363e-07	9510	ADAM metallopeptidase with thrombospondin type 1 motif 1
23	CEMIP	2.73049	5.51852e-05	0.0131481	57214	cell migration inducing protein, hyaluronan binding
24	EGR1	2.72498	3.54216e-06	0.00176779	1958	early growth response 1
25	CXCL10	2.71087	0.000287529	0.0348375	3627	chemokine (C-X-C motif) ligand 10
26	THBS1	2.6744	0.00012888	0.022326	7057	thrombospondin 1
27	INSIG1	2.6611	5.77239e-11	2.01659e-07	3638	insulin induced gene 1
28	IL1B	2.58754	7.35396e-10	1.71274e-06	3553	interleukin 1 beta
29	TTC28	2.56003	0.00153103	0.104073	23331	tetratricopeptide repeat domain 28
30	TRIB1	2.49256	1.61068e-11	6.75229e-08	10221	tribbles pseudokinase 1
31	IGFBP3	2.42628	8.70044e-07	0.000552636	3486	insulin like growth factor binding protein 3
32	MSC	2.41966	0.000730272	0.0668438	9242	musculin
33	DUSP1	2.34958	8.60445e-06	0.00347639	1843	dual specificity phosphatase 1
34	RHOB	2.34353	6.57442e-07	0.000430645	388	ras homolog family member B
35	RGS2	2.31	1.30438e-06	0.000759476	5997	regulator of G-protein signaling 2
36	FLT1	2.28328	9.72841e-05	0.0190568	2321	fms-related tyrosine kinase 1
37	ARHGAP31	2.19642	2.25987e-06	0.00124655	57514	Rho GTPase activating protein 31
38	PAQR5	2.19433	0.000308779	0.0365668	54852	progestin and adipoQ receptor family member V
39	IL2RG	2.18765	1.36946e-09	2.62828e-06	3561	interleukin 2 receptor, gamma
40	LDLR	2.16888	1.37928e-09	2.62828e-06	3949	low density lipoprotein receptor
41	PDGFA	2.16689	4.70734e-06	0.00216018	5154	platelet-derived growth factor alpha polypeptide
42	TNFAIP3	2.14181	4.91014e-08	5.09802e-05	7128	tumor necrosis factor, alpha-induced protein 3
43	DUSP8	2.13421	7.1559e-06	0.0029999	1850	dual specificity phosphatase 8
44	HIVEP2	2.13021	5.91204e-05	0.0137691	3097	human immunodeficiency virus type I enhancer binding protein 2
45	NFKBIZ	2.12897	2.3961e-08	2.79026e-05	64332	nuclear factor of kappa light polypeptide gene enhancer in B-cells inhibitor, zeta
46	STC1	2.12637	0.000132874	0.0226392	6781	stanniocalcin 1
47	PMAIP1	2.12414	1.3362e-05	0.00444573	5366	phorbol-12-myristate-13-acetate-induced protein 1
48	PTGS2	2.12074	0.00249534	0.132083	5743	prostaglandin-endoperoxide synthase 2 (prostaglandin G/H synthase and cyclooxygenase)
49	CXCL8	2.11421	1.83944e-05	0.00567008	3576	chemokine (C-X-C motif) ligand 8
50	MMP12	2.11092	2.52821e-05	0.00725943	4321	matrix metallopeptidase 12
51	NFKB2	2.0909	5.58265e-05	0.0131481	4791	nuclear factor of kappa light polypeptide gene enhancer in B-cells 2 (p49/p100)
52	JUND	2.0796	1.31946e-05	0.00444573	3727	jun D proto-oncogene
53	HGF	2.05739	0.000113958	0.0213616	3082	hepatocyte growth factor (hepapoietin A
54	FOS	2.02378	5.51014e-05	0.0131481	2353	FBJ murine osteosarcoma viral oncogene homolog
55	HMGCR	2.02274	1.55441e-08	2.03638e-05	3156	3-hydroxy-3-methylglutaryl-CoA reductase
56	FOSB	2.01886	8.96624e-05	0.0182467	2354	FBJ murine osteosarcoma viral oncogene homolog B
57	ARNTL2	2.0104	9.22816e-06	0.00358206	56938	aryl hydrocarbon receptor nuclear translocator-like 2
58	PLAC4	1.97483	0.00154919	0.104073	191585	placenta specific 4
59	CXCL3	1.97327	0.00155074	0.104073	2921	chemokine (C-X-C motif) ligand 3
60	OSM	1.97269	0.000478302	0.0489058	5008	oncostatin M
61	INHBA	1.9702	0.00228355	0.126294	3624	inhibin beta A
62	MIR650	1.97018	0.0014078	0.0997481	723778	microRNA 650
63	BCL3	1.96754	6.43286e-07	0.000430645	602	B-cell CLL/lymphoma 3
64	DUSP6	1.96633	9.08778e-07	0.000560262	1848	dual specificity phosphatase 6
65	RELB	1.94783	0.000175193	0.0260441	5971	v-rel avian reticuloendotheliosis viral oncogene homolog B
66	UBE2Q2L	1.93794	0.00886684	0.23998	100505679	ubiquitin conjugating enzyme E2Q family member 2-like
67	SLC10A1	1.93046	0.000179894	0.0263689	6554	solute carrier family 10 member 1
68	CYTIP	1.92891	2.45996e-05	0.00722096	9595	cytohesin 1 interacting protein
69	RP11-67L3.5	1.92814	0.00240871	0.129792	---	---
70	EBLN2	1.91974	0.000436471	0.0462064	55096	endogenous Bornavirus-like nucleoprotein 2
71	PPP1R15A	1.91638	9.93135e-07	0.000594775	23645	protein phosphatase 1, regulatory subunit 15A
72	ZSCAN5A	1.90915	0.000966544	0.0799627	79149	zinc finger and SCAN domain containing 5A
73	HOXA4	1.9044	0.00036744	0.0409676	3201	homeobox A4
74	MMP9	1.89744	0.00185509	0.113366	4318	matrix metallopeptidase 9
75	HMOX1	1.89679	0.00169242	0.109153	3162	heme oxygenase 1
76	MYO1E	1.88967	0.00149249	0.103495	4643	myosin IE
77	RAB38	1.88831	0.00521756	0.188886	23682	RAB38, member RAS oncogene family
78	PI15	1.88004	2.48036e-05	0.00722096	51050	peptidase inhibitor 15
79	MSMO1	1.86087	6.26107e-09	9.37416e-06	6307	methylsterol monooxygenase 1
80	PHLDA1	1.85744	1.98605e-05	0.00603328	22822	pleckstrin homology-like domain, family A, member 1
81	NAV1	1.85008	0.00246235	0.131332	89796	neuron navigator 1
82	BCL6	1.8457	1.89666e-08	2.33858e-05	604	B-cell CLL/lymphoma 6
83	IDI1	1.83811	1.52683e-07	0.000128016	3422	isopentenyl-diphosphate delta isomerase 1
84	PPARD	1.83747	5.33058e-05	0.0131481	5467	peroxisome proliferator-activated receptor delta
85	SLC6A11	1.83571	0.000772089	0.0697576	6538	solute carrier family 6 (neurotransmitter transporter), member 11
86	PADI6	1.83215	0.000200776	0.0275063	353238	peptidyl arginine deiminase, type VI
87	SERPINB2	1.83148	2.72712e-07	0.000190544	5055	serpin peptidase inhibitor, clade B (ovalbumin), member 2
88	HMGCS1	1.82418	7.63092e-08	7.27054e-05	3157	3-hydroxy-3-methylglutaryl-CoA synthase 1 (soluble)
89	IL6ST	1.82339	6.11323e-05	0.0137784	3572	interleukin 6 signal transducer
90	CCL2	1.82335	1.0554e-05	0.00388109	6347	chemokine (C-C motif) ligand 2
91	C2CD4A	1.82212	0.00125846	0.093713	145741	C2 calcium-dependent domain containing 4A
92	CYP17A1	1.81858	0.00141335	0.0997481	1586	cytochrome P450, family 17, subfamily A, polypeptide 1
93	CEP85L	1.81532	0.00485242	0.18493	387119	centrosomal protein 85kDa-like
94	HTR7	1.81451	0.00160578	0.105205	3363	5-hydroxytryptamine (serotonin) receptor 7, adenylate cyclase-coupled
95	FN1	1.81006	0.00587188	0.199515	2335	fibronectin 1
96	YWHAG	1.80525	0.00284105	0.139792	7532	tyrosine 3-monooxygenase/tryptophan 5-monooxygenase activation protein gamma
97	TNIK	1.80261	0.00154025	0.104073	23043	TRAF2 and NCK interacting kinase
98	LRG1	1.80206	4.02245e-05	0.0109499	116844	leucine-rich alpha-2-glycoprotein 1
99	ST3GAL5	1.79381	4.41129e-05	0.0117044	8869	ST3 beta-galactoside alpha-2,3-sialyltransferase 5
100	KRTAP9-8	1.79367	0.00170143	0.109398	83901	keratin associated protein 9-8
101	SAT1	1.75703	4.74064e-06	0.00216018	6303	spermidine/spermine N1-acetyltransferase 1
102	HTR3A	1.74739	0.00440775	0.173994	3359	5-hydroxytryptamine (serotonin) receptor 3A, ionotropic
103	SEMA3B	1.74723	0.00394332	0.164216	7869	sema domain, immunoglobulin domain (Ig), short basic domain, secreted, (semaphorin) 3B
104	OR1L6	1.74702	0.00564622	0.195621	392390	olfactory receptor, family 1, subfamily L, member 6
105	GRAMD1B	1.7414	0.000289278	0.0348481	57476	GRAM domain containing 1B
106	BCL2A1	1.74029	9.46449e-08	8.62544e-05	597	BCL2-related protein A1
107	FCAR	1.73886	0.00011516	0.0213616	2204	Fc fragment of IgA receptor
108	ZFP36L1	1.7377	0.000145982	0.0234653	677	ZFP36 ring finger protein-like 1
109	DKK2	1.73574	0.00978145	0.248896	27123	dickkopf WNT signaling pathway inhibitor 2
110	GPR52	1.72809	0.00743998	0.223254	9293	G protein-coupled receptor 52
111	TATDN2	1.72769	0.00916941	0.243648	9797	TatD DNase domain containing 2
112	ZNF436	1.72634	0.00210825	0.121404	80818	zinc finger protein 436
113	ICAM2	1.7249	6.7442e-05	0.0147255	3384	intercellular adhesion molecule 2
114	KIAA0355	1.72224	0.001501	0.103495	9710	KIAA0355
115	OXCT2	1.7197	0.000348252	0.0398891	64064	3-oxoacid CoA-transferase 2
116	TREM1	1.71926	0.00032709	0.0385176	54210	triggering receptor expressed on myeloid cells 1
117	KDM6B	1.71879	1.65447e-07	0.000133382	23135	lysine (K)-specific demethylase 6B
118	CDKN1A	1.71634	0.00631055	0.20702	1026	cyclin-dependent kinase inhibitor 1A (p21, Cip1)
119	C14orf132	1.71621	7.31423e-05	0.0156442	56967	chromosome 14 open reading frame 132
120	SLCO4C1	1.70241	0.000622346	0.0595662	353189	solute carrier organic anion transporter family, member 4C1
121	GTPBP1	1.69874	0.00984229	0.24916	9567	GTP binding protein 1
122	IL27RA	1.69815	2.68462e-07	0.000190544	9466	interleukin 27 receptor, alpha
123	HSD17B7	1.69687	0.00276472	0.138579	51478	hydroxysteroid (17-beta) dehydrogenase 7
124	ACVR2A	1.69194	0.00755479	0.225257	92	activin A receptor type IIA
125	DDIT4	1.69106	0.000815141	0.0720936	54541	DNA damage inducible transcript 4
126	DRC7	1.68053	0.000433486	0.0462064	84229	dynein regulatory complex subunit 7
127	FABP3	1.67218	0.000209743	0.0281822	2170	fatty acid binding protein 3, muscle and heart
128	CXXC5	1.67197	0.000213812	0.0283653	51523	CXXC finger protein 5
129	SLC9A7	1.66791	0.00974721	0.248554	84679	solute carrier family 9, subfamily A (NHE7, cation proton antiporter 7), member 7
130	TFEB	1.66598	0.000261212	0.0327861	7942	transcription factor EB
131	SPSB1	1.66524	0.00909511	0.242857	80176	splA/ryanodine receptor domain and SOCS box containing 1
132	DST	1.65792	0.000195875	0.0273733	667	dystonin
133	USP50	1.6533	0.000458199	0.0477826	373509	ubiquitin specific peptidase 50
134	DLX2	1.65259	2.67707e-06	0.00140285	1746	distal-less homeobox 2
135	CAV1	1.65061	0.00282467	0.139552	857	caveolin 1
136	NFKBIA	1.64969	1.80759e-05	0.00565505	4792	nuclear factor of kappa light polypeptide gene enhancer in B-cells inhibitor, alpha
137	HIVEP3	1.64957	0.0017336	0.109493	59269	human immunodeficiency virus type I enhancer binding protein 3
138	CHST15	1.64895	0.0040047	0.164681	51363	carbohydrate (N-acetylgalactosamine 4-sulfate 6-O) sulfotransferase 15
139	PLEKHN1	1.64082	0.00396418	0.164216	84069	pleckstrin homology domain containing, family N member 1
140	PER1	1.64023	0.000861676	0.0750184	5187	period circadian clock 1
141	HMBS	1.63197	0.00160928	0.105205	3145	hydroxymethylbilane synthase
142	OTUD1	1.63081	0.00790994	0.231565	220213	OTU deubiquitinase 1
143	LIF	1.63005	0.000856635	0.0750184	3976	leukemia inhibitory factor
144	KBTBD8	1.62904	0.000195887	0.0273733	84541	kelch repeat and BTB (POZ) domain containing 8
145	HHLA1	1.62787	0.00411411	0.168429	10086	HERV-H LTR-associating 1
146	ZC4H2	1.62665	0.0029491	0.143093	55906	zinc finger, C4H2 domain containing
147	PEG3	1.62233	0.0045716	0.178446	5178	paternally expressed 3
148	ZKSCAN7	1.62073	0.000167423	0.0252472	55888	zinc finger with KRAB and SCAN domains 7
149	ZNF853	1.61625	0.000517793	0.0516832	54753	zinc finger protein 853
150	TNF	1.61131	0.000981458	0.0799627	7124	tumor necrosis factor
151	PTPN14	1.61106	0.00421606	0.169948	5784	protein tyrosine phosphatase, non-receptor type 14
152	JUNB	1.60599	0.000198341	0.0275063	3726	jun B proto-oncogene
153	SQLE	1.60598	2.04977e-05	0.00613789	6713	squalene epoxidase
154	MMP1	1.60399	0.00489241	0.185108	4312	matrix metallopeptidase 1
155	RPA4	1.60091	0.00332094	0.152919	29935	replication protein A4
156	H2AFB3	1.60065	0.00671463	0.210609	83740	H2A histone family, member B3
157	CITED1	1.59654	0.00918377	0.243672	4435	Cbp/p300-interacting transactivator, with Glu/Asp rich carboxy-terminal domain, 1
158	GJB6	1.59528	0.00125649	0.093713	10804	gap junction protein beta 6
159	COL28A1	1.59263	0.00973627	0.248554	340267	collagen, type XXVIII, alpha 1
160	SEMA5A	1.59177	0.00314435	0.148855	9037	sema domain, seven thrombospondin repeats (type 1 and type 1-like), transmembrane domain (TM) and short cytoplasmic domain, (semaphorin) 5A
161	LENEP	1.58921	0.001584	0.105017	55891	lens epithelial protein
162	RAB3IP	1.5892	4.35452e-05	0.0117019	117177	RAB3A interacting protein
163	ANKRD33B	1.5868	5.31882e-05	0.0131481	651746	ankyrin repeat domain 33B
164	STC2	1.5855	0.00585897	0.199515	8614	stanniocalcin 2
165	AFF3	1.58504	0.00538607	0.190078	3899	ALF transcription elongation factor 3
166	SERPINE2	1.58418	0.00204017	0.11912	5270	serpin peptidase inhibitor, clade E (nexin, plasminogen activator inhibitor type 1), member 2
167	LHX9	1.584	0.0055064	0.19301	56956	LIM homeobox 9
168	AHDC1	1.58313	0.00305345	0.146797	27245	AT hook, DNA binding motif, containing 1
169	VIM	1.58285	0.00429369	0.171103	7431	vimentin
170	EGFL6	1.57847	0.0064296	0.208769	25975	EGF-like-domain, multiple 6
171	HIVEP1	1.57825	0.00114296	0.0884229	3096	human immunodeficiency virus type I enhancer binding protein 1
172	LPL	1.57595	0.00903667	0.241653	4023	lipoprotein lipase
173	TPD52L3	1.57408	0.00027261	0.0337516	89882	tumor protein D52-like 3
174	PTX3	1.57375	0.00777615	0.229572	5806	pentraxin 3, long
175	LONRF3	1.57048	0.000354026	0.0401121	79836	LON peptidase N-terminal domain and ring finger 3
176	BTBD11	1.56933	0.006357	0.207877	121551	BTB (POZ) domain containing 11
177	BAIAP3	1.56845	0.00833324	0.235468	8938	BAI1-associated protein 3
178	SLC30A1	1.5667	2.39285e-06	0.00128606	7779	solute carrier family 30 (zinc transporter), member 1
179	OR4F3	1.56627	0.00841939	0.235619	26683	olfactory receptor, family 4, subfamily F, member 3
180	APLF	1.56594	0.00963259	0.24815	200558	aprataxin and PNKP like factor
181	SYTL2	1.56493	0.00197426	0.117297	54843	synaptotagmin-like 2
182	PLEKHO1	1.56428	0.000150025	0.0236442	51177	pleckstrin homology domain containing, family O member 1
183	ARHGAP20	1.56325	0.00877575	0.239516	57569	Rho GTPase activating protein 20
184	PPARG	1.56266	0.00126717	0.0938556	5468	peroxisome proliferator-activated receptor gamma
185	HNRNPH1	1.56054	0.00658775	0.209162	3187	heterogeneous nuclear ribonucleoprotein H1 (H)
186	RAB7B	1.56039	5.19576e-06	0.00229358	338382	RAB7B, member RAS oncogene family
187	ICAM1	1.55892	0.00338591	0.153234	3383	intercellular adhesion molecule 1
188	PHF6	1.55633	1.0536e-05	0.00388109	84295	PHD finger protein 6
189	NUMBL	1.55493	0.000353185	0.0401121	9253	numb homolog (Drosophila)-like
190	JPH1	1.55313	0.00034753	0.0398891	56704	junctophilin 1
191	CCDC159	1.55212	0.00231636	0.127103	126075	coiled-coil domain containing 159
192	BAIAP2	1.55195	9.81886e-05	0.0190568	10458	BAI1-associated protein 2
193	PRR35	1.55144	0.00493328	0.186318	146325	proline rich 35
194	MPRIP	1.55096	0.00469474	0.182126	23164	myosin phosphatase Rho interacting protein
195	MROH2B	1.54817	0.00588059	0.199515	133558	maestro heat-like repeat family member 2B
196	SMCR5	1.54143	0.000578512	0.0564009	140771	Smith-Magenis syndrome chromosome region, candidate 5 (non-protein coding)
197	TNFAIP6	1.53896	0.0099027	0.250085	7130	tumor necrosis factor, alpha-induced protein 6
198	RRP36	1.53483	0.00252417	0.132212	88745	ribosomal RNA processing 36
199	FZD7	1.5344	0.00435992	0.172431	8324	frizzled class receptor 7
200	TPRG1	1.53411	0.000114177	0.0213616	285386	tumor protein p63 regulated 1
201	NFIL3	1.53301	0.000257204	0.0324774	4783	nuclear factor, interleukin 3 regulated
202	ABTB2	1.53141	0.00481025	0.183657	25841	ankyrin repeat and BTB (POZ) domain containing 2
203	FYN	1.53108	0.000137417	0.0228157	2534	FYN proto-oncogene, Src family tyrosine kinase
204	ZFP36	1.52994	5.80763e-06	0.00248436	7538	ZFP36 ring finger protein
205	VENTX	1.52708	0.00696862	0.215441	27287	VENT homeobox
206	TNKS1BP1	1.52406	0.00190004	0.115607	85456	tankyrase 1 binding protein 1
207	HID1	1.52393	0.00201988	0.118929	283987	HID1 domain containing
208	CDKN2B	1.52361	0.00376761	0.161499	1030	cyclin-dependent kinase inhibitor 2B (p15, inhibits CDK4)
209	GFOD1	1.5214	0.000700643	0.0649831	54438	glucose-fructose oxidoreductase domain containing 1
210	ZNF566	1.52077	0.00557442	0.193641	84924	zinc finger protein 566
211	WISP2	1.51951	0.00803165	0.231889	8839	WNT1 inducible signaling pathway protein 2
212	SEMA5B	1.51821	0.00648388	0.208769	54437	sema domain, seven thrombospondin repeats (type 1 and type 1-like), transmembrane domain (TM) and short cytoplasmic domain, (semaphorin) 5B
213	HBEGF	1.51763	0.00851276	0.235744	1839	heparin-binding EGF-like growth factor
214	GADD45B	1.51516	1.23989e-05	0.00433156	4616	growth arrest and DNA-damage-inducible, beta
215	CDKL2	1.51352	4.88432e-05	0.0124854	8999	cyclin-dependent kinase-like 2 (CDC2-related kinase)
216	KRT18P55	1.51113	0.00320013	0.149394	284085	keratin 18 pseudogene 55
217	BTG3	1.51046	0.00123306	0.0933078	10950	BTG family, member 3
218	CLASRP	1.51034	0.00263615	0.134858	11129	CLK4-associating serine/arginine rich protein
219	TEAD3	1.50876	0.000898431	0.076243	7005	TEA domain family member 3
220	NBPF3	1.50782	0.00353598	0.156366	84224	neuroblastoma breakpoint family, member 3
221	FBXO25	-1.50037	0.000611141	0.0587621	26260	F-box protein 25
222	SUMF1	-1.50247	0.00416339	0.168799	285362	sulfatase modifying factor 1
223	MUM1	-1.50449	0.00012641	0.0220806	84939	melanoma associated antigen (mutated) 1
224	KLHDC2	-1.50505	0.000476838	0.0489058	23588	kelch domain containing 2
225	ACADSB	-1.50518	0.0060057	0.20261	36	acyl-CoA dehydrogenase, short/branched chain
226	LRMP	-1.50593	9.47609e-05	0.018917	4033	lymphoid-restricted membrane protein
227	CAMSAP2	-1.50742	0.00372105	0.161185	23271	calmodulin regulated spectrin-associated protein family, member 2
228	FZD6	-1.50875	0.00424999	0.170111	8323	frizzled class receptor 6
229	LINC00116	-1.50973	0.000274573	0.0337516	205251	long intergenic non-protein coding RNA 116
230	SIPA1	-1.51177	0.00659586	0.209162	6494	signal-induced proliferation-associated 1
231	C9orf40	-1.51181	0.00114614	0.0884229	55071	chromosome 9 open reading frame 40
232	SLC1A6	-1.5139	0.00737625	0.222786	6511	solute carrier family 1 (high affinity aspartate/glutamate transporter), member 6
233	NFE2	-1.51991	0.00219743	0.123653	4778	nuclear factor, erythroid 2
234	DPH5	-1.52276	0.00811221	0.233292	51611	diphthamide biosynthesis 5
235	USP28	-1.52525	0.000165507	0.0252472	57646	ubiquitin specific peptidase 28
236	TBC1D30	-1.52573	0.00339205	0.153234	23329	TBC1 domain family, member 30
237	MED20	-1.52721	0.000361276	0.0405	9477	mediator complex subunit 20
238	MAG	-1.52966	0.00065962	0.0622806	4099	myelin associated glycoprotein
239	SLC2A1	-1.53046	8.52122e-05	0.0177771	6513	solute carrier family 2 (facilitated glucose transporter), member 1
240	ZNF501	-1.53083	0.00821079	0.23384	115560	zinc finger protein 501
241	ACVR2B	-1.53437	0.00453013	0.177157	93	activin A receptor type IIB
242	HUNK	-1.53546	0.000980241	0.0799627	30811	hormonally up-regulated Neu-associated kinase
243	MTRF1	-1.53619	0.00266251	0.134858	9617	mitochondrial translational release factor 1
244	DGKG	-1.53784	0.000329367	0.0385691	1608	diacylglycerol kinase gamma
245	PLEKHM3	-1.5395	0.000630038	0.0597567	389072	pleckstrin homology domain containing, family M, member 3
246	CR2	-1.54131	0.000886204	0.0755111	1380	complement component (3d/Epstein Barr virus) receptor 2
247	FAM114A2	-1.5474	0.00126077	0.093713	10827	family with sequence similarity 114, member A2
248	SLC25A45	-1.5487	0.0051138	0.187724	283130	solute carrier family 25, member 45
249	FAM46C	-1.5488	0.000123348	0.0219366	54855	family with sequence similarity 46, member C
250	HEATR5B	-1.54909	0.00266359	0.134858	54497	HEAT repeat containing 5B
251	SLC44A1	-1.55009	0.000193211	0.0273733	23446	solute carrier family 44 (choline transporter), member 1
252	SLC35B3	-1.55085	0.00253737	0.132212	51000	solute carrier family 35 (adenosine 3-phospho 5-phosphosulfate transporter), member B3
253	SCARF2	-1.55101	0.00540101	0.19027	91179	scavenger receptor class F, member 2
254	SLX4IP	-1.55258	0.00157686	0.105017	128710	SLX4 interacting protein
255	ZNF658B	-1.55458	0.00118781	0.0905369	401509	zinc finger protein 658B, pseudogene
256	GPALPP1	-1.55476	9.19972e-05	0.0185419	55425	GPALPP motifs containing 1
257	MVB12B	-1.55494	0.000711266	0.0656777	89853	multivesicular body subunit 12B
258	HARBI1	-1.55881	0.00315409	0.148903	283254	harbinger transposase derived 1
259	VPS13D	-1.55921	0.00221935	0.124053	55187	vacuolar protein sorting 13 homolog D (S. cerevisiae)
260	ANTXR2	-1.56104	0.000133928	0.0226392	118429	anthrax toxin receptor 2
261	PAX8	-1.56817	0.00847726	0.235744	7849	paired box 8
262	FIG4	-1.57754	0.000233142	0.0307351	9896	FIG4 phosphoinositide 5-phosphatase
263	GPBAR1	-1.57949	0.00913456	0.24332	151306	G protein-coupled bile acid receptor 1
264	EXOC3L4	-1.58352	0.00125779	0.093713	91828	exocyst complex component 3-like 4
265	FIGN	-1.58698	0.00713782	0.218143	55137	fidgetin
266	KLHL23	-1.58998	0.00848989	0.235744	151230	kelch-like family member 23
267	TAF1A	-1.5929	0.000512288	0.0513783	9015	TATA box binding protein (TBP)-associated factor, RNA polymerase I, A, 48kDa
268	YBEY	-1.59346	0.00197241	0.117297	54059	ybeY metallopeptidase (putative)
269	APOBEC3F	-1.60285	0.00048488	0.0490994	200316	apolipoprotein B mRNA editing enzyme, catalytic polypeptide-like 3F
270	TCTEX1D2	-1.62235	0.00197537	0.117297	255758	Tctex1 domain containing 2
271	PAX9	-1.62461	0.00488788	0.185108	5083	paired box 9
272	TAC3	-1.62885	0.00136375	0.0973052	6866	tachykinin 3
273	2023-09-12	-1.6299	0.00336928	0.153196	124404	septin 12
274	HEATR5A	-1.63052	0.00117593	0.0899589	25938	HEAT repeat containing 5A
275	TNFSF13	-1.63474	0.00530014	0.189584	8741	tumor necrosis factor (ligand) superfamily, member 13
276	CCDC148	-1.64326	0.00047582	0.0489058	130940	coiled-coil domain containing 148
277	DCT	-1.64823	0.000167247	0.0252472	1638	dopachrome tautomerase
278	PERP	-1.65087	0.00416182	0.168799	64065	PERP, TP53 apoptosis effector
279	C5orf63	-1.65626	0.00375895	0.161499	401207	chromosome 5 open reading frame 63
280	PLCH1	-1.65964	0.00794912	0.231881	23007	phospholipase C, eta 1
281	BVES-AS1	-1.6613	0.00838838	0.235468	154442	BVES antisense RNA 1
282	FANCF	-1.66144	0.000202965	0.0276257	2188	Fanconi anemia complementation group F
283	IL18RAP	-1.66247	0.00192434	0.116242	8807	interleukin 18 receptor accessory protein
284	TET1	-1.66318	0.00477696	0.183056	80312	tet methylcytosine dioxygenase 1
285	CELSR3	-1.66662	0.00766977	0.227634	1951	cadherin, EGF LAG seven-pass G-type receptor 3
286	ST3GAL6	-1.6738	4.62387e-06	0.00216018	10402	ST3 beta-galactoside alpha-2,3-sialyltransferase 6
287	C12orf76	-1.67984	0.000979616	0.0799627	400073	chromosome 12 open reading frame 76
288	GDPGP1	-1.69176	0.00372184	0.161185	390637	GDP-D-glucose phosphorylase 1
289	SAA2	-1.6927	0.0021514	0.122876	6289	serum amyloid A2
290	TMEM229B	-1.70359	0.00253922	0.132212	161145	transmembrane protein 229B
291	TSPAN7	-1.70499	0.00423068	0.170111	7102	tetraspanin 7
292	FOXI1	-1.70646	0.00922334	0.244104	2299	forkhead box I1
293	SLC10A5	-1.71534	0.00388749	0.164216	347051	solute carrier family 10, member 5
294	MANSC1	-1.72501	0.00323694	0.15011	54682	MANSC domain containing 1
295	RTN4IP1	-1.72672	0.00168882	0.109153	84816	reticulon 4 interacting protein 1
296	VSIG10	-1.73139	0.00231224	0.127103	54621	V-set and immunoglobulin domain containing 10
297	RAB33A	-1.74231	0.00322815	0.15011	9363	RAB33A, member RAS oncogene family
298	AMN1	-1.74513	0.00699711	0.216004	196394	antagonist of mitotic exit network 1 homolog
299	ZNF32	-1.74609	0.00102878	0.0829395	7580	zinc finger protein 32
300	GOLGA8J	-1.75552	0.00206026	0.119626	653073	golgin A8 family, member J
301	SCUBE3	-1.75975	0.00233687	0.127408	222663	signal peptide, CUB domain, EGF-like 3
302	THAP2	-1.7626	0.00191686	0.116125	83591	THAP domain containing, apoptosis associated protein 2
303	ITIH4	-1.76381	0.000536842	0.053079	3700	inter-alpha-trypsin inhibitor heavy chain family, member 4
304	MBNL2	-1.76454	0.00517234	0.188118	10150	muscleblind-like splicing regulator 2
305	YPEL3	-1.76491	0.00245992	0.131332	83719	yippee like 3
306	TMEM128	-1.77088	0.000669349	0.0629158	85013	transmembrane protein 128
307	HIST1H1A	-1.77886	0.00149786	0.103495	3024	histone cluster 1, H1a
308	FCRL1	-1.78321	0.00232417	0.127198	115350	Fc receptor-like 1
309	RNF125	-1.79665	0.00409371	0.167922	54941	ring finger protein 125, E3 ubiquitin protein ligase
310	MGAT4A	-1.81058	0.000798895	0.0710704	11320	mannosyl (alpha-1,3-)-glycoprotein beta-1,4-N-acetylglucosaminyltransferase, isozyme A
311	ZC3H6	-1.81459	0.00153386	0.104073	376940	zinc finger CCCH-type containing 6
312	CACTIN-AS1	-1.82569	0.00691164	0.213995	404665	CACTIN antisense RNA 1
313	OFD1	-1.83305	0.000156349	0.024457	8481	oral-facial-digital syndrome 1
314	CREB3L4	-1.85523	0.00172084	0.109493	148327	cAMP responsive element binding protein 3-like 4
315	FMO5	-1.86792	0.00643453	0.208769	2330	flavin containing monooxygenase 5
316	TP53INP1	-1.89873	0.00299814	0.144469	94241	tumor protein p53 inducible nuclear protein 1
317	ZNF546	-1.90215	0.00605058	0.203013	339327	zinc finger protein 546
318	CCDC187	-1.90309	0.00141886	0.0998012	399693	coiled-coil domain containing 187
319	DLX5	-1.92888	0.00815577	0.233292	1749	distal-less homeobox 5
320	CXCR2	-1.9467	1.18381e-05	0.00420575	3579	chemokine (C-X-C motif) receptor 2
321	SCIMP	-1.94903	0.000992328	0.0803096	388325	SLP adaptor and CSK interacting membrane protein
322	UNC5C	-1.96245	0.000143782	0.023363	8633	unc-5 netrin receptor C
323	RMDN2	-2.00615	0.00998572	0.250765	151393	regulator of microtubule dynamics 2
324	ZFP14	-2.02549	0.0058176	0.199253	57677	ZFP14 zinc finger protein
325	ARHGAP5	-2.05076	7.1866e-05	0.0155297	394	Rho GTPase activating protein 5
326	TCEAL3	-2.06066	0.00299626	0.144469	85012	transcription elongation factor A (SII)-like 3
327	KAT6B	-2.11689	0.00513558	0.188118	23522	K(lysine) acetyltransferase 6B
328	TCEANC	-2.15598	0.00174471	0.109493	170082	transcription elongation factor A (SII) N-terminal and central domain containing
329	FAM214A	-2.17442	0.00017134	0.0256533	56204	family with sequence similarity 214, member A
330	TFEC	-2.19307	0.000607614	0.0586921	22797	transcription factor EC
331	NPY1R	-2.19661	9.58348e-05	0.0189509	4886	neuropeptide Y receptor Y1
332	NPL	-2.2383	0.000481083	0.0489514	80896	N-acetylneuraminate pyruvate lyase (dihydrodipicolinate synthase)
